# Supplementary material for: Uncovering the Bronchoalveolar Single-Cell Landscape of Patients With Pulmonary Tuberculosis With Human Immunodeficiency Virus Type 1 Coinfection
Source: J Infect Dis. 2024 Feb 27;230(3):e524–35. doi: 10.1093/infdis/jiae042 (PMC11420811; doi:10.1093/infdis/jiae042)
Supplement: jiae042_Supplementary_Data [file jiae042_supplementary_data.zip]

Archive with 10 entries (10 files):
- FigureS1.tif
- FigureS2.tif
- FigureS3.tif
- FigureS4.tif
- FigureS5.tif
- supplementary methods(clean).docx
- Supplementary Table 1.xlsx
- Supplementary Table 15-30.xlsx
- supplementary table 2.xlsx
- Supplementary table 3-14.xlsx
