# Supplementary material for: Uncovering the Bronchoalveolar Single-Cell Landscape of Patients With Pulmonary Tuberculosis With Human Immunodeficiency Virus Type 1 Coinfection
Source: J Infect Dis. 2024 Feb 27;230(3):e524–35. doi: 10.1093/infdis/jiae042 (PMC11420811; doi:10.1093/infdis/jiae042)
Supplement: jiae042_Supplementary_Data [file jiae042_supplementary_data.zip › Supplementary Table 1.xlsx]

## Sheet: Sheet1
			Table S1 Characteristics of the enrolled study individuals
Group	Sample	Gender	Age (years)	HIV-1 RNA qPCR(IU/ml)	CD4+ T cell count (per μl)	CD8+ T cell count (per μl)	CD4:CD8 ratio	Leucocytes count, ×109/L	Lymphocytes count, ×109/L	Neutrophils count, ×109/L	Monocytes count, ×109/L	Platelets count,×109/L	Bacterial culture result	GeneXpert MTB	fever	cough	expectoration	Haemoptysis	Loss of weight	Chest CT examination results					Comorbidities
																				Infiltrative lesions	miliary lesions	pleural effusion	mediastinal lymphadenopathy	Cavities
HIV-TB	P11-HT	M	59	2980	91	788	0.12	3.12	0.6	1.72	0.4	350	＋	＋	－	＋	＋	－	NA	－	－	－	－	－	None
	P12-HT	M	32	913	60	660	0.09	5.18	0.84	3.8	0.36	138	＋	＋	＋	＋	－	－	NA	＋	－	＋	－	－	Tuberculous meningitis,enterophthisis
	P13-HT	F	59	5350	109	369	0.3	4.62	0.95	2.94	0.58	219	＋	＋	－	＋	＋	－	＋		－	＋	－	－	enterophthisis,hepatic cyst
	P14-HT	M	43	1000	5	117	0.05	2.05	0.25	1.28	0.27	157	＋	＋	－	＋	＋	－	＋	－	－	－	－	－	None
	P15-HT	F	47	7540000	45	620	0.07	5.7	0.95	4.04	0.52	762	＋	＋	－	＋	＋	－	NA	－	－	－	＋	＋	None
	P16-HT	M	30	1890	74	446	0.17	12.05	0.57	11.01	0.43	501	＋	＋	＋	－	－	－	＋	＋	－	＋	＋	－	tuberculous pericarditis,enterophthisis,tuberculous pleuritis
	P17-HT	M	44	2000000	16	403	0.04	5.35	0.53	4.37	0.34	343	＋	＋	－	－	－	－	NA	－	－	－	－	＋	None
	P18-HT	F	44	70400	51	376	0.14	7.4	1.67	4.91	0.61	223	－	＋	＋	－	－	－	NA	－	－	－	－	－	hypertension,chronic nasosinusitis
	P19-HT	M	38	4680	56	495	0.11	3.8	0.73	2.46	0.55	164	＋	＋	－	－	－	－	＋	－	－	－	－	－	reflux esophagitis,chronic non-atrophic gastritis
TB	P01-TB	M	51	NA	450	249	1.81	7.52	1.26	5.26	0.85	357	＋	＋	－	＋	＋	＋	NA	－	－	－	＋	＋	Type II diabetes
	P02-TB	F	51	NA	386	350	1.1	5.19	1.11	3.04	0.91	245	＋	－	－	＋	＋	－	NA	－	＋	－	－	－	None
	P03-TB	F	36	NA	759	489	1.55	6.15	1.69	3.88	0.44	267	＋	＋	－	＋	＋	－	NA	＋	－	－	－	－	None
	P04-TB	F	54	NA	502	268	1.88	4.54	1.17	2.85	0.33	212	＋	＋	－	＋	＋	－	NA	＋	－	－	＋	－	None
	P05-TB	M	63	NA	671	465	1.44	8.24	1.08	6.03	0.89	392	＋	＋	－	＋	＋	－	NA	－	－	－	－	＋	prostatic hyperplasia
	P06-TB	M	52	NA	618	448	1.38	12.75	2.22	9.19	0.92	350	＋	＋	＋	＋	＋	－	NA	－	－	－	－	－	chronic non-atrophic gastritis
	P07-TB	F	32	NA	746	352	2.15	6.3	1.91	3.11	1.12	318	＋	＋	－	＋	－	－	NA	＋	－	－	－	－	None
	P08-TB	M	26	NA	730	411	1.78	9.97	2.92	5.13	1.74	346	＋	＋	＋	＋	－	－	NA	－	－	－	－	＋	None
	P09-TB	M	22	NA	864	928	0.93	8.06	2.34	4.8	0.77	210	－	＋	－	＋	＋	＋	NA	－	＋	－	－	＋	None
	P10-TB	M	45	NA	1136	398	2.85	6.69	1.92	3.76	0.83	280	＋	＋	－	＋	＋	＋	NA	－	－	－	－	－	None
Note: NA: not available, +: positive result, -: negative result.
