# Supplementary material for: Uncovering the Bronchoalveolar Single-Cell Landscape of Patients With Pulmonary Tuberculosis With Human Immunodeficiency Virus Type 1 Coinfection
Source: J Infect Dis. 2024 Feb 27;230(3):e524–35. doi: 10.1093/infdis/jiae042 (PMC11420811; doi:10.1093/infdis/jiae042)
Supplement: jiae042_Supplementary_Data [file jiae042_supplementary_data.zip › Supplementary Table 15-30.xlsx]

## Sheet: Table S15
Table S15 Upregulated genes in ZNF683+ CD8T cell subset in HIV-1-Mtb group
genes	p_val	avg_log2FC	pct.1	pct.2	p_val_adj
IFI27	1.49863e-48	3.14249	0.396	0.042	7.13769e-44
GNLY	1.33386e-25	1.8995	0.47	0.205	6.35291e-21
CCL3	6.83496e-28	1.74912	0.365	0.102	3.25536e-23
CCL3L1	4.52445e-31	1.48206	0.304	0.042	2.15491e-26
SCGB1A1	1.13275e-11	1.3726	0.357	0.208	5.39508e-07
IFI44L	3.25598e-22	1.23705	0.338	0.106	1.55076e-17
ISG15	2.68578e-33	1.20993	0.622	0.297	1.27918e-28
NKG7	2.25928e-54	1.19572	0.936	0.662	1.07605e-49
CTSC	1.85314e-35	1.11138	0.7	0.355	8.82612e-31
GZMB	1.24996e-20	1.09964	0.683	0.432	5.95331e-16
CCL4L2	6.39835e-17	1.0889	0.462	0.232	3.04741e-12
CCL4	3.99371e-29	1.05357	0.808	0.496	1.90212e-24
APOBEC3H	8.85625e-28	1.04333	0.332	0.069	4.21806e-23
NEAT1	4.45734e-28	1.02471	0.725	0.454	2.12294e-23
HLA-DRA	4.68107e-25	1.01254	0.488	0.212	2.2295e-20
DDX3Y	1.08989e-23	0.980946	0.326	0.083	5.19091e-19
HAVCR2	1.71302e-28	0.972117	0.313	0.054	8.15876e-24
LAG3	4.71012e-28	0.953858	0.567	0.263	2.24334e-23
GZMH	6.39165e-28	0.908337	0.783	0.486	3.04422e-23
CCR1	5.41175e-19	0.886626	0.324	0.106	2.57751e-14
IFI44	1.55937e-21	0.882388	0.442	0.185	7.42694e-17
CMC1	2.38261e-07	0.859777	0.26	0.149	0.0113479
PHLDA1	8.18383e-17	0.859689	0.255	0.071	3.89779e-12
LYST	1.29642e-19	0.824257	0.45	0.199	6.17458e-15
RPS4Y1	3.00744e-33	0.818341	0.512	0.149	1.43238e-28
APOBEC3G	4.97026e-23	0.7678	0.699	0.436	2.36724e-18
HLA-DQA1	2.93285e-12	0.749413	0.355	0.185	1.39686e-07
SUB1	3.61276e-24	0.743184	0.713	0.429	1.72069e-19
ACP5	5.32453e-18	0.714488	0.276	0.079	2.53597e-13
IVNS1ABP	1.44785e-18	0.680231	0.539	0.284	6.89583e-14
FABP5	5.41237e-12	0.676314	0.363	0.181	2.5778e-07
IFITM1	5.68812e-23	0.670481	0.93	0.801	2.70914e-18
FAM118A	5.52628e-15	0.667043	0.256	0.083	2.63206e-10
SAMSN1	5.61576e-14	0.66651	0.385	0.181	2.67468e-09
PRF1	2.61412e-18	0.650566	0.67	0.413	1.24505e-13
XAF1	7.87209e-15	0.647415	0.662	0.436	3.74932e-10
HLA-DRB1	6.16328e-13	0.644091	0.659	0.485	2.93545e-08
TNFSF10	1.18796e-12	0.626874	0.354	0.172	5.65802e-08
ITM2A	1.14634e-11	0.616422	0.475	0.284	5.45981e-07
MT-RNR2	1.65169e-07	0.613795	0.984	0.973	0.00786668
CD8B	1.11447e-17	0.608944	0.772	0.502	5.30799e-13
MAF	2.86474e-11	0.603785	0.349	0.178	1.36442e-06
GZMA	1.65606e-22	0.599927	0.939	0.788	7.8875e-18
IFITM2	3.19384e-22	0.593859	0.961	0.909	1.52116e-17
IFI6	6.08088e-10	0.58667	0.26	0.122	2.8962e-05
MX1	2.45545e-12	0.586288	0.345	0.164	1.16948e-07
CYTOR	9.07135e-17	0.573159	0.583	0.338	4.3205e-12
TXN	8.4414e-12	0.566468	0.498	0.295	4.02047e-07
HMGB2	7.24317e-11	0.554304	0.469	0.284	3.44978e-06
CCL5	1.80414e-27	0.54119	0.994	0.967	8.59275e-23
PYHIN1	1.11174e-07	0.539597	0.337	0.205	0.00529498
SH2D1A	2.61819e-11	0.535541	0.448	0.257	1.24699e-06
SRGN	1.14252e-14	0.535188	0.871	0.732	5.44158e-10
GZMK	1.02057e-07	0.529888	0.457	0.309	0.00486078
EPSTI1	5.70034e-09	0.509165	0.33	0.181	0.000271496
SAMD9L	1.84383e-10	0.504576	0.458	0.274	8.78178e-06
CISH	6.02215e-08	0.495673	0.316	0.181	0.00286823
SNHG32	1.83447e-07	0.49322	0.358	0.22	0.00873722
LGALS1	3.06665e-08	0.491671	0.35	0.203	0.00146058
KLRD1	1.80814e-08	0.488043	0.502	0.338	0.00086118
GBP2	1.67717e-09	0.478721	0.508	0.336	7.98802e-05
CST7	9.30867e-15	0.476684	0.746	0.512	4.43353e-10
RBX1	1.64815e-10	0.472126	0.39	0.207	7.84982e-06
SUMO2	5.20533e-10	0.469257	0.465	0.278	2.47919e-05
IFITM3	2.83785e-08	0.467575	0.267	0.143	0.00135161
NDUFB3	2.74099e-11	0.465331	0.311	0.143	1.30548e-06
S100A11	5.50309e-10	0.464567	0.425	0.255	2.62101e-05
MDFIC	1.56672e-09	0.463466	0.269	0.125	7.46199e-05
SAMD3	2.89355e-10	0.461456	0.316	0.154	1.37814e-05
SQSTM1	1.68788e-11	0.460387	0.434	0.241	8.03905e-07
DBI	2.74539e-10	0.458976	0.499	0.309	1.30757e-05
COX7A2	2.6338e-09	0.455058	0.611	0.438	0.000125443
TYMP	1.39683e-09	0.453005	0.313	0.158	6.65282e-05
BTF3	6.48399e-11	0.452805	0.646	0.458	3.08819e-06
TRIM22	1.03131e-11	0.445739	0.537	0.328	4.91191e-07
CD74	1.3784e-09	0.439821	0.716	0.539	6.56504e-05
FASLG	1.0928e-08	0.438291	0.345	0.189	0.000520479
CD27	2.49493e-08	0.437218	0.339	0.195	0.00118829
ARPC5L	2.37055e-08	0.436836	0.414	0.255	0.00112904
ANXA5	1.02664e-10	0.435022	0.408	0.22	4.88966e-06
CD164	3.50736e-12	0.434175	0.428	0.226	1.67049e-07
HLA-DPA1	6.37185e-07	0.433546	0.531	0.382	0.0303478
LY6E	1.72003e-11	0.432349	0.536	0.324	8.19215e-07
APOBEC3C	3.57183e-10	0.428568	0.465	0.28	1.70119e-05
GTF3C6	6.38699e-10	0.426472	0.259	0.114	3.04199e-05
ATP5MC2	1.40218e-10	0.424529	0.735	0.525	6.6783e-06
CTSD	1.35074e-10	0.422576	0.638	0.438	6.43329e-06
AL671762.1	7.29941e-07	0.419671	0.332	0.203	0.0347656
ITGB1	2.16522e-06	0.419666	0.378	0.251	0.103125
CD8A	6.40335e-16	0.418914	0.863	0.653	3.04979e-11
ORMDL1	1.00642e-07	0.412696	0.395	0.243	0.00479339
ADGRE5	4.5354e-08	0.402206	0.6	0.419	0.00216012
EOMES	9.49649e-09	0.401321	0.368	0.21	0.000452299
RPL36AL	8.20756e-11	0.400472	0.819	0.647	3.9091e-06
UQCR10	2.10743e-08	0.400245	0.454	0.288	0.00100373
PSAP	2.86176e-10	0.398975	0.629	0.446	1.363e-05
SLIRP	1.07138e-07	0.395217	0.258	0.131	0.00510276
IFI27L2	3.41051e-12	0.394074	0.464	0.255	1.62436e-07
PIM1	2.52836e-07	0.39138	0.459	0.315	0.0120421
IRF7	3.02781e-06	0.391225	0.252	0.143	0.144209
UBALD2	1.67156e-11	0.388221	0.409	0.218	7.96129e-07
HERPUD1	3.03542e-07	0.382199	0.348	0.205	0.0144571
RAB11A	1.53417e-07	0.381758	0.259	0.135	0.00730696
CCR5	3.34461e-08	0.380398	0.689	0.523	0.00159297
RNF7	2.23979e-06	0.378747	0.259	0.145	0.106677
PSMB8	2.98298e-10	0.377659	0.618	0.417	1.42073e-05
SNRPF	9.13751e-08	0.376701	0.33	0.195	0.00435201
PARP9	2.39072e-06	0.376627	0.304	0.183	0.113865
RBPJ	0.000197736	0.375934	0.45	0.347	1
SAMD9	6.93315e-06	0.374277	0.348	0.226	0.330212
SAT1	2.71095e-09	0.374173	0.476	0.295	0.000129117
SEM1	7.96063e-10	0.370009	0.541	0.336	3.79149e-05
UQCRH	5.98398e-09	0.368363	0.57	0.376	0.000285005
ZFAS1	4.54418e-05	0.367635	0.416	0.305	1
PIM2	0.0001263	0.366832	0.341	0.239	1
TANK	1.67527e-08	0.366348	0.312	0.168	0.000797899
NDUFB4	6.41716e-08	0.365205	0.346	0.197	0.00305636
GNPTAB	9.78474e-09	0.364964	0.318	0.168	0.000466028
RPS19	1.09301e-10	0.364293	0.996	0.986	5.20578e-06
TAP1	5.26461e-08	0.360045	0.604	0.436	0.00250743
POMP	9.75571e-07	0.359663	0.429	0.288	0.0464645
RPL23	3.76106e-10	0.35696	0.974	0.905	1.79132e-05
ISG20	4.82363e-06	0.355787	0.499	0.357	0.22974
TWF2	4.23623e-08	0.354851	0.29	0.153	0.00201763
MAT2B	5.3086e-09	0.353282	0.322	0.168	0.000252838
GBP5	1.52607e-10	0.352798	0.707	0.51	7.26836e-06
CLTA	5.51062e-06	0.349667	0.276	0.162	0.26246
JPT1	6.88248e-09	0.348212	0.368	0.207	0.000327799
PSMA2	7.14814e-07	0.347171	0.306	0.18	0.0340452
SRP9	4.93359e-08	0.346258	0.385	0.232	0.00234977
ATP5MG	2.97991e-08	0.34446	0.763	0.608	0.00141927
CD48	4.16118e-09	0.343638	0.693	0.515	0.000198189
SH3GLB1	5.02309e-06	0.343569	0.293	0.176	0.23924
COX7B	1.59555e-08	0.341872	0.457	0.282	0.000759929
OAS2	1.81779e-07	0.337286	0.278	0.149	0.00865775
PTMS	5.55975e-07	0.33728	0.275	0.153	0.02648
CCT8	2.29801e-06	0.334248	0.341	0.212	0.109449
ROMO1	1.16355e-07	0.333529	0.417	0.257	0.00554176
HINT1	1.57012e-07	0.332536	0.7	0.523	0.00747818
HLA-DQB1	1.02307e-05	0.330367	0.25	0.147	0.487269
GGA2	1.04208e-07	0.329807	0.358	0.212	0.00496319
SLAMF7	2.27379e-06	0.329588	0.538	0.382	0.108296
CCT3	2.41872e-05	0.328401	0.294	0.185	1
TMEM189-UBE2V1	1.07356e-05	0.327016	0.36	0.237	0.511315
ATP5IF1	2.3387e-08	0.325805	0.554	0.373	0.00111388
COX7C	7.73791e-08	0.325754	0.82	0.683	0.00368541
CTSS	2.00587e-06	0.325273	0.374	0.241	0.0955357
HLA-DPB1	7.14525e-09	0.32379	0.738	0.548	0.000340314
WIPF1	1.9046e-09	0.323494	0.745	0.566	9.07124e-05
PNRC2	1.64921e-08	0.323393	0.431	0.263	0.000785484
CBLB	1.27551e-06	0.321115	0.306	0.18	0.0607499
SDHA	1.17423e-06	0.320881	0.283	0.16	0.0559264
MT-RNR1	0.000289086	0.320291	0.758	0.666	1
RAB10	4.9835e-09	0.31975	0.252	0.114	0.000237354
UBE2V1	6.33319e-06	0.318291	0.367	0.241	0.301637
ATP5PD	6.06308e-07	0.317995	0.378	0.237	0.0288773
OASL	8.81575e-06	0.316928	0.31	0.195	0.419877
NDUFB8	2.1873e-05	0.314971	0.475	0.346	1
UBL5	1.89722e-08	0.314459	0.723	0.531	0.000903606
COX6B1	3.75949e-07	0.313954	0.541	0.367	0.0179057
AC093512.2	9.64995e-07	0.313541	0.448	0.305	0.0459608
NDUFC1	7.19432e-09	0.313339	0.32	0.166	0.000342651
ELF1	1.81812e-07	0.31309	0.435	0.276	0.00865933
DDOST	4.24518e-08	0.312958	0.271	0.137	0.0020219
LITAF	1.30483e-05	0.312599	0.458	0.328	0.621465
PRKCH	2.16835e-06	0.311153	0.463	0.313	0.103274
OST4	9.91748e-08	0.3107	0.648	0.465	0.0047235
NUDT21	1.25167e-06	0.309496	0.267	0.147	0.0596147
SSR2	6.06299e-07	0.308219	0.423	0.278	0.0288768
EIF3M	1.01345e-08	0.307517	0.324	0.168	0.000482684
YWHAE	3.34852e-06	0.306908	0.281	0.166	0.159483
SELENOK	7.14862e-06	0.306418	0.275	0.16	0.340474
NDUFAB1	4.51534e-06	0.305348	0.322	0.199	0.215057
IFI16	2.16992e-07	0.304787	0.604	0.44	0.0103349
GNG2	3.69785e-06	0.301779	0.385	0.245	0.176121
SRP14	1.40824e-05	0.301341	0.736	0.606	0.670717
YARS	7.03451e-06	0.300258	0.284	0.172	0.33504
XBP1	3.74963e-05	0.300229	0.328	0.218	1
MITD1	7.55102e-06	0.299949	0.273	0.162	0.35964
TMBIM4	2.78054e-09	0.299509	0.386	0.212	0.000132432
SRSF9	1.29545e-08	0.299213	0.267	0.129	0.000616997
GBP1	6.14195e-05	0.299004	0.363	0.251	1
DIP2A	4.33324e-06	0.296251	0.278	0.16	0.206384
GIMAP7	3.57904e-07	0.296009	0.764	0.606	0.0170463
BST2	8.87711e-07	0.295484	0.382	0.239	0.0422799
CD81	1.46509e-07	0.295107	0.558	0.388	0.00697795
CASP1	9.6356e-08	0.294377	0.275	0.143	0.00458924
SEC11A	1.86432e-05	0.292376	0.439	0.303	0.887938
MOB1A	1.69343e-05	0.291702	0.33	0.214	0.806546
ITGB2	3.65403e-07	0.291466	0.68	0.519	0.0174034
NPM1	5.53645e-07	0.291075	0.808	0.672	0.026369
ZBP1	3.06631e-06	0.290518	0.284	0.166	0.146042
PPP1R16B	2.35663e-05	0.289989	0.277	0.17	1
SYF2	0.000687634	0.288289	0.38	0.286	1
ALDOA	3.09827e-06	0.287552	0.452	0.313	0.147564
PRKCQ-AS1	5.19429e-05	0.28687	0.256	0.16	1
EVI2A	1.83299e-05	0.284631	0.426	0.288	0.873018
FTL	0.0224936	0.284322	0.731	0.691	1
ITK	7.19006e-06	0.282622	0.335	0.212	0.342448
NOP10	3.85533e-06	0.282194	0.377	0.239	0.183622
COX6C	4.57438e-05	0.280516	0.701	0.583	1
ITGA4	1.03294e-06	0.280464	0.486	0.328	0.0491967
GBP4	6.81471e-06	0.280449	0.386	0.255	0.324571
CARD8	1.27905e-06	0.278393	0.32	0.189	0.0609188
ARAP2	6.50694e-05	0.278313	0.394	0.272	1
CAPN2	0.000850869	0.277702	0.391	0.297	1
ATP5PO	4.57106e-05	0.277052	0.392	0.264	1
AC078927.1	3.88523e-05	0.276587	0.317	0.205	1
MRPL33	1.36227e-06	0.276295	0.311	0.181	0.0648824
SP140	3.40669e-05	0.275711	0.343	0.228	1
RAP1B	0.00035276	0.273953	0.537	0.423	1
ATXN1	1.00486e-05	0.273802	0.286	0.168	0.478593
PTPN6	1.83478e-05	0.273315	0.301	0.189	0.873868
AL928654.3	0.000131745	0.272132	0.723	0.562	1
MYL12A	4.77904e-06	0.270565	0.871	0.78	0.227616
ATRAID	2.26574e-05	0.269852	0.303	0.189	1
NDUFS5	1.90195e-05	0.269399	0.577	0.44	0.90586
GAS5	4.78322e-06	0.268143	0.581	0.429	0.227815
COX5A	1.48544e-05	0.268015	0.429	0.288	0.707486
ATP5ME	2.90321e-07	0.266504	0.565	0.394	0.0138274
KRTCAP2	6.86213e-05	0.265762	0.535	0.4	1
CDC42	4.01302e-05	0.265493	0.563	0.425	1
CRIP1	0.000190185	0.264016	0.724	0.566	1
PTGER4	1.00605e-06	0.263929	0.294	0.164	0.0479163
RPS27L	0.000172409	0.261715	0.413	0.305	1
N4BP1	2.34264e-05	0.261388	0.271	0.168	1
CHCHD2	8.76963e-06	0.261117	0.662	0.498	0.41768
FAU	3.36678e-08	0.261071	0.971	0.919	0.00160353
IRF9	6.23043e-06	0.261032	0.293	0.178	0.296743
LCP2	2.15079e-05	0.260835	0.448	0.313	1
WNK1	0.000775855	0.26028	0.451	0.344	1
SAMHD1	7.28695e-05	0.259122	0.488	0.357	1
MT-ND1	0.00036179	0.258682	0.87	0.813	1
DDX39B	5.68268e-05	0.258168	0.424	0.301	1
NUMA1	9.25346e-05	0.257733	0.25	0.154	1
FAM53B	1.38538e-06	0.257664	0.306	0.178	0.0659828
IDH2	3.59536e-05	0.256574	0.365	0.243	1
G3BP2	0.000753	0.25647	0.369	0.276	1
SRP19	0.000161091	0.256202	0.296	0.197	1
AL713999.1	0.000120785	0.254476	0.507	0.376	1
C18orf32	9.26786e-06	0.253691	0.32	0.201	0.44141
PLAAT4	1.19351e-05	0.253574	0.696	0.558	0.568443
MAP1LC3B	0.000121981	0.253423	0.394	0.282	1
F2R	6.03946e-05	0.252725	0.363	0.247	1

## Sheet: Table S16
Table S16 Upregulated genes in ZNF683+ CD8T cell subset in TB group
genes	p_val	avg_log2FC	pct.1	pct.2	p_val_adj
KLRB1	7.67016e-32	1.40433	0.28	0.052	3.65314e-27
JUN	1.42942e-14	1.36612	0.645	0.539	6.80802e-10
IL7R	1.74226e-28	1.34145	0.328	0.09	8.29803e-24
DUSP1	7.12188e-13	1.07201	0.278	0.132	3.39201e-08
LTB	1.51741e-16	1.01924	0.469	0.267	7.22712e-12
HLA-J	1.24166e-15	0.913223	0.546	0.396	5.9138e-11
SNHG22	1.13033e-09	0.909742	0.297	0.173	5.38355e-05
AC243919.1	1.77458e-16	0.822567	0.625	0.499	8.45197e-12
MALAT1	1.62103e-32	0.770468	0.994	0.994	7.72065e-28
S100A4	3.34752e-15	0.743647	0.714	0.588	1.59436e-10
MAN1A2	0.000869761	0.670463	0.344	0.287	1
ERAP2	7.44861e-06	0.663856	0.388	0.294	0.354762
ITGAE	0.000304281	0.659229	0.371	0.313	1
AAK1	6.99648e-08	0.654228	0.303	0.192	0.00333228
JUNB	4.22495e-06	0.650313	0.255	0.166	0.201226
PDCD4	1.89868e-06	0.648968	0.51	0.447	0.0904304
KLF6	0.000164374	0.642164	0.714	0.712	1
CAPG	3.80129e-07	0.638568	0.257	0.154	0.0181048
GCC2	0.000227386	0.637844	0.388	0.32	1
EML4	1.35251e-06	0.637731	0.452	0.351	0.0644173
PRRC2C	3.19006e-05	0.626146	0.521	0.464	1
SPOCK2	1.6273e-05	0.597582	0.473	0.39	0.775049
SCAF11	0.0121558	0.597155	0.4	0.369	1
TUBA1A	0.0422737	0.595259	0.282	0.256	1
ATRX	0.00279882	0.581768	0.376	0.324	1
GOLGA4	0.0246874	0.577262	0.264	0.222	1
CHD2	0.0294534	0.570692	0.417	0.406	1
CD69	0.0357482	0.5596	0.386	0.358	1
SEPTIN9	1.08321e-07	0.559148	0.552	0.473	0.00515913
EIF1AX	0.000104972	0.555153	0.272	0.198	1
CTSW	0.00137284	0.549146	0.309	0.256	1
MACF1	0.000443021	0.540621	0.485	0.431	1
SPN	2.27661e-06	0.529202	0.5	0.406	0.10843
KTN1	0.00330426	0.527036	0.423	0.379	1
HSP90AA1	7.86174e-09	0.525758	0.819	0.82	0.000374439
ZFP36L1	0.000913617	0.525066	0.51	0.464	1
SYNE2	0.000445342	0.515	0.556	0.512	1
ZFP36L2	0.000280957	0.514663	0.649	0.634	1
SMARCA2	0.032844	0.505566	0.297	0.262	1
AC073610.2	0.00391291	0.498856	0.261	0.207	1
BIRC3	0.000186842	0.496044	0.367	0.275	1
JAML	2.28484e-05	0.492844	0.498	0.413	1
YWHAB	1.93538e-09	0.482677	0.822	0.804	9.21784e-05
CHD4	0.0203399	0.482276	0.365	0.328	1
RPL13P12	5.44798e-06	0.477389	0.413	0.322	0.259477
TLN1	0.0274652	0.475378	0.392	0.388	1
FKBP11	0.00331507	0.473438	0.282	0.224	1
PTMA	1.05039e-24	0.471339	0.979	0.988	5.00282e-20
RPS3A	2.16972e-13	0.470542	0.921	0.926	1.03339e-08
MBNL1	7.66242e-05	0.465464	0.6	0.561	1
EEF1G	8.09543e-10	0.454353	0.805	0.784	3.85569e-05
AP002990.1	8.47473e-10	0.452436	0.805	0.784	4.03634e-05
RPS10-NUDT3	8.29593e-08	0.449977	0.703	0.652	0.00395119
ATP1A1	0.000327832	0.448113	0.411	0.351	1
RBMS1	0.0160089	0.447559	0.322	0.286	1
RPS4X	1.24007e-10	0.444873	0.909	0.92	5.9062e-06
BAZ1B	0.0225812	0.442298	0.299	0.259	1
CD82	0.00597487	0.441016	0.371	0.323	1
MT-CO3	9.29035e-11	0.439329	0.986	0.974	4.42481e-06
MGAT4A	0.000402445	0.437695	0.28	0.205	1
KMT2E	0.00684906	0.436244	0.434	0.392	1
ATM	0.000674166	0.432506	0.369	0.294	1
TTC3	0.0166419	0.431025	0.313	0.271	1
SEPTIN6	0.00143724	0.430013	0.382	0.327	1
PEBP1	0.0363954	0.419188	0.459	0.459	1
RBM25	0.0168013	0.418712	0.508	0.503	1
RPLP2	1.02972e-15	0.417509	0.938	0.954	4.90436e-11
EEF1D	6.99469e-06	0.409364	0.803	0.798	0.333143
ANKRD11	0.0309585	0.404785	0.347	0.31	1
BCL11B	0.00228024	0.401929	0.386	0.324	1
PABPC1	3.04268e-06	0.396952	0.747	0.756	0.144917
RPS26	0.00144545	0.39576	0.558	0.549	1
FYB1	0.00404216	0.390727	0.674	0.693	1
RPL22	0.0026402	0.388012	0.587	0.604	1
RPL13	4.36205e-14	0.387508	0.954	0.953	2.07756e-09
RPL21	6.36369e-13	0.387493	0.959	0.972	3.0309e-08
BRD2	0.0209553	0.386643	0.481	0.476	1
RPL3	8.96808e-13	0.380456	0.946	0.938	4.27132e-08
HSP90B1	0.000584164	0.376135	0.653	0.618	1
USP34	0.00478074	0.371038	0.307	0.253	1
MIAT	0.047459	0.365013	0.38	0.354	1
JUND	0.0017942	0.359542	0.413	0.361	1
HNRNPU	1.02764e-05	0.349195	0.712	0.683	0.489446
PTP4A2	0.0108088	0.348678	0.666	0.71	1
RBM3	0.0208906	0.340614	0.488	0.478	1
LAPTM5	0.000219641	0.327099	0.751	0.759	1
CCNI	0.0438984	0.324807	0.579	0.58	1
CD96	0.0111675	0.324647	0.568	0.541	1
ACTB	8.91162e-07	0.316349	0.828	0.767	0.0424443
RPL4	6.01554e-07	0.310072	0.869	0.841	0.0286508
CALM1	0.000399167	0.309758	0.792	0.827	1
RPS9	2.99498e-06	0.309719	0.849	0.864	0.142645
BTG1	0.000183365	0.301001	0.834	0.819	1
RPS10	4.94658e-08	0.295745	0.911	0.909	0.00235596
RPL36A-HNRNPH2	0.0359821	0.294242	0.506	0.498	1
PTMAP5	0.00973743	0.294221	0.27	0.222	1
PTPRCAP	0.0191936	0.289611	0.597	0.599	1
CORO1B	0.0049096	0.28723	0.625	0.617	1
CD3D	0.00437433	0.284365	0.878	0.9	1
EEF1A1	2.02829e-14	0.284136	0.994	0.998	9.66033e-10
FNBP1	0.0319282	0.283688	0.45	0.423	1
TBCD	0.045475	0.277899	0.34	0.307	1

## Sheet: Table S17
Table S17 Upregulated genes in NK cell subset in HIV-1-Mtb group
genes	p_val	avg_log2FC	pct.1	pct.2	p_val_adj
IFI27	5.49262e-25	2.82181	0.358	0.011	2.61602e-20
SCGB1A1	2.83479e-08	2.17924	0.387	0.199	0.00135015
S100A8	4.09779e-08	1.84816	0.269	0.091	0.00195169
S100A9	1.19987e-15	1.64808	0.316	0.047	5.71473e-11
FTH1	1.04103e-06	1.64516	0.901	0.757	0.049582
GZMA	5.53271e-18	1.47414	0.745	0.391	2.63512e-13
GZMB	7.5693e-11	1.45568	0.618	0.355	3.60511e-06
ISG15	1.7691e-16	1.38965	0.656	0.304	8.42589e-12
BIRC3	0.00125078	1.37782	0.387	0.275	1
CCR5	7.42923e-14	1.36363	0.392	0.109	3.53839e-09
SRGN	3.47793e-13	1.32246	0.906	0.746	1.65647e-08
SAMSN1	6.38295e-09	1.31021	0.415	0.181	0.000304007
GZMH	2.14922e-10	1.28091	0.344	0.109	1.02363e-05
CCL4	3.39e-10	1.21035	0.533	0.254	1.61459e-05
PRF1	7.4669e-16	1.17693	0.656	0.341	3.55634e-11
CCL5	2.11899e-10	1.1352	0.726	0.504	1.00923e-05
CCL3	0.000113443	1.07671	0.307	0.167	1
SLPI	2.32471e-09	1.07476	0.269	0.076	0.000110721
SAT1	1.67829e-10	1.04308	0.594	0.33	7.99338e-06
FCGR3A	1.91365e-07	1.03045	0.34	0.138	0.00911435
CXCR4	4.86189e-06	1.0272	0.542	0.351	0.231562
CCL4L2	5.4009e-05	0.997784	0.302	0.156	1
FTL	4.54376e-07	0.965499	0.778	0.652	0.021641
S100A11	9.981e-11	0.951507	0.557	0.297	4.75375e-06
CD59	1.26412e-06	0.938952	0.283	0.116	0.0602077
IFIT3	7.45837e-07	0.912406	0.321	0.134	0.0355227
CARD16	3.57449e-07	0.874551	0.358	0.163	0.0170246
PLAAT4	4.87034e-09	0.865986	0.58	0.33	0.000231964
NKG7	3.25401e-08	0.859561	0.736	0.533	0.00154982
ENTPD1	1.27336e-08	0.853341	0.288	0.087	0.000606477
ISG20	1.1096e-08	0.849918	0.476	0.239	0.000528481
S100A6	2.27039e-09	0.849828	0.656	0.413	0.000108134
RPS4Y1	9.85548e-19	0.847618	0.524	0.127	4.69397e-14
CCR1	9.30919e-07	0.834145	0.288	0.116	0.0443378
LGALS1	2.18071e-07	0.831491	0.354	0.149	0.0103863
MX1	2.76911e-06	0.816064	0.344	0.17	0.131887
MT2A	7.97303e-07	0.80949	0.274	0.101	0.0379739
CYTOR	9.87184e-13	0.794145	0.368	0.098	4.70176e-08
IFI44	9.42525e-07	0.793044	0.467	0.254	0.0448906
PTGER4	3.02191e-08	0.787079	0.255	0.072	0.00143928
ALOX5AP	6.69923e-07	0.785459	0.547	0.333	0.0319071
LITAF	1.23435e-06	0.779893	0.472	0.268	0.0587896
HMGB2	1.14885e-06	0.775769	0.382	0.188	0.0547176
LINC01871	1.8386e-06	0.764548	0.505	0.293	0.0875689
RPS27L	3.92449e-07	0.764053	0.392	0.188	0.0186916
ITGA1	6.65501e-05	0.759381	0.274	0.134	1
IL32	1.05527e-05	0.755972	0.59	0.399	0.502605
SAMD9L	3.10316e-07	0.751824	0.42	0.199	0.0147797
JPT1	2.48455e-08	0.739651	0.274	0.083	0.00118334
IFI6	9.78311e-09	0.737251	0.316	0.105	0.00046595
IFI27L2	1.66904e-05	0.72749	0.354	0.185	0.794929
PLSCR1	2.37751e-06	0.70752	0.316	0.138	0.113236
SRP9	4.64211e-08	0.707091	0.458	0.221	0.00221094
PNRC2	9.10815e-07	0.703648	0.439	0.228	0.0433803
FASLG	1.28357e-08	0.702393	0.368	0.138	0.000611337
TAP1	8.58802e-07	0.699613	0.533	0.337	0.040903
HLA-DRA	2.80395e-07	0.699476	0.396	0.192	0.0133546
ANXA2	7.24212e-08	0.688262	0.368	0.156	0.00344928
NEAT1	3.47833e-08	0.685268	0.792	0.609	0.00165666
GIMAP7	5.35428e-06	0.682637	0.542	0.341	0.255013
CD38	2.02184e-06	0.676377	0.283	0.112	0.0962962
GNLY	0.000281104	0.674825	0.755	0.616	1
APOBEC3G	1.52856e-05	0.666726	0.585	0.399	0.728024
IFIH1	1.19309e-05	0.661985	0.255	0.105	0.568245
PRELID1	5.98244e-05	0.655957	0.373	0.217	1
SH2D2A	3.68445e-05	0.6502	0.382	0.203	1
IGFLR1	2.10214e-06	0.649546	0.344	0.159	0.100121
VMP1	3.06415e-05	0.648053	0.274	0.127	1
LGALS3	1.25421e-07	0.646696	0.311	0.116	0.00597354
DDX3Y	1.25652e-07	0.638779	0.269	0.083	0.00598455
TYMP	2.49446e-05	0.637021	0.33	0.17	1
CTSC	3.86087e-07	0.632672	0.528	0.304	0.0183886
PARP9	7.96673e-06	0.630043	0.335	0.163	0.37944
EPSTI1	1.5714e-05	0.62583	0.377	0.203	0.748427
SOCS1	9.64844e-06	0.623399	0.316	0.145	0.459536
KLRC1	0.000330431	0.610721	0.509	0.366	1
KARS	2.20657e-05	0.608128	0.307	0.149	1
CEBPD	1.57288e-06	0.604206	0.307	0.13	0.074913
XAF1	1.20911e-08	0.599426	0.736	0.446	0.000575876
TRIM22	3.20537e-08	0.596436	0.5	0.261	0.00152666
COX17	5.11363e-08	0.595776	0.335	0.123	0.00243552
GBP2	1.3647e-05	0.593563	0.575	0.366	0.649979
PSMA3	0.000161602	0.586373	0.325	0.181	1
SCAMP2	9.18841e-05	0.585136	0.255	0.116	1
SLAMF7	3.93675e-06	0.581437	0.382	0.192	0.187499
CST7	9.49948e-06	0.581345	0.542	0.351	0.452441
AD000671.2	3.43279e-05	0.580813	0.307	0.152	1
PPP2R5C	0.00230429	0.580489	0.363	0.246	1
LY6E	1.22027e-08	0.569665	0.575	0.312	0.000581189
TXN	0.000150355	0.560266	0.387	0.239	1
UBL5	6.34572e-05	0.560113	0.618	0.467	1
DBI	6.9842e-05	0.559674	0.491	0.312	1
CYTIP	8.14563e-06	0.555699	0.41	0.217	0.38796
COX8A	0.000874463	0.555472	0.481	0.337	1
ATP5PD	4.34758e-07	0.554996	0.377	0.167	0.0207066
SELPLG	1.05602e-05	0.551599	0.505	0.319	0.502962
GLUL	3.1065e-05	0.548031	0.278	0.127	1
IFITM3	2.12331e-05	0.547343	0.599	0.388	1
HCST	1.18367e-05	0.544945	0.693	0.54	0.563757
RAB29	0.000309294	0.543487	0.311	0.174	1
RAP1B	1.6344e-05	0.541004	0.585	0.384	0.778433
IRF7	0.00100366	0.538379	0.34	0.21	1
GPRIN3	0.000111351	0.535459	0.297	0.149	1
SERPINB1	0.000197134	0.534917	0.377	0.228	1
IER5	0.00016532	0.530535	0.292	0.156	1
GNG2	0.000177459	0.5305	0.292	0.152	1
MT-RNR2	0.0177419	0.529453	0.981	0.949	1
CD48	2.88207e-07	0.526499	0.585	0.366	0.0137267
ATG12	5.27471e-05	0.520334	0.278	0.13	1
PYURF	9.19386e-05	0.520157	0.354	0.199	1
GPR171	1.22048e-05	0.517999	0.358	0.185	0.581291
PHPT1	1.24337e-06	0.517463	0.25	0.087	0.0592193
SPCS1	0.000325423	0.508244	0.325	0.178	1
MOB1A	4.12412e-05	0.506621	0.368	0.199	1
H1FX	0.000489141	0.50553	0.302	0.159	1
IFI16	5.45247e-05	0.504684	0.566	0.395	1
CNN2	0.00284244	0.504548	0.269	0.167	1
B2M	6.5879e-20	0.504263	1	0.996	3.13769e-15
PAG1	0.0327574	0.503652	0.259	0.181	1
WIPF1	0.0001066	0.503386	0.632	0.478	1
IFI44L	5.1378e-05	0.500817	0.406	0.228	1
TMEM50A	0.000854971	0.499263	0.368	0.228	1
CKLF	0.00032669	0.498542	0.59	0.431	1
EVI2B	0.00038512	0.497062	0.335	0.196	1
GNPTAB	0.00167969	0.495445	0.33	0.203	1
ITM2A	0.00412639	0.492753	0.292	0.178	1
ANXA1	0.00440347	0.488468	0.542	0.428	1
IFITM1	1.3085e-05	0.487122	0.91	0.844	0.623213
SCGB3A1	0.00262965	0.4794	0.264	0.163	1
SUMO2	0.000144113	0.474777	0.434	0.268	1
CSTB	0.00327238	0.474589	0.274	0.159	1
HNRNPF	0.000255986	0.474394	0.396	0.243	1
TOP1	0.049359	0.473896	0.297	0.217	1
LAPTM5	0.025341	0.473853	0.651	0.525	1
GSPT1	7.05892e-05	0.470444	0.259	0.116	1
ANXA5	6.01276e-05	0.470224	0.25	0.112	1
FLOT1	0.000708407	0.468136	0.368	0.225	1
PHF11	0.000130102	0.467862	0.283	0.141	1
FURIN	0.0139133	0.467786	0.321	0.228	1
RNASEK	0.00184296	0.466424	0.41	0.272	1
CASP1	1.24317e-05	0.46331	0.255	0.101	0.592095
POMP	0.000159668	0.46287	0.443	0.264	1
HLA-DPB1	0.00102625	0.462787	0.491	0.341	1
CAP1	0.000162246	0.46191	0.627	0.475	1
TNFRSF1B	3.62265e-06	0.461345	0.462	0.25	0.17254
UQCRH	0.000107246	0.459928	0.552	0.37	1
IGF2R	1.24765e-05	0.458873	0.302	0.134	0.59423
AC244197.3	0.00192607	0.456807	0.42	0.29	1
CD74	0.000348049	0.455541	0.693	0.551	1
TMSB4XP4	0.0201843	0.452678	0.406	0.322	1
H3F3A	0.000958276	0.45006	0.642	0.507	1
ARPC3	5.89467e-06	0.449833	0.637	0.435	0.280751
PIK3AP1	0.0120693	0.447197	0.264	0.174	1
HLA-B	2.67221e-11	0.443109	0.995	0.989	1.27272e-06
NLRC3	0.000267185	0.442459	0.34	0.185	1
SELENOK	0.0145238	0.439865	0.274	0.185	1
S100A10	2.03466e-05	0.439344	0.476	0.279	0.969066
SURF4	7.3494e-05	0.437109	0.377	0.217	1
CAPZA1	0.000105718	0.434429	0.344	0.185	1
SHFL	0.000148332	0.43356	0.269	0.134	1
ARPC1B	1.23547e-05	0.430955	0.684	0.46	0.588429
SERP1	0.0156531	0.430903	0.387	0.286	1
HLA-DRB1	0.00137801	0.430501	0.495	0.37	1
OST4	2.77014e-05	0.429443	0.59	0.388	1
SAMHD1	0.000282275	0.429073	0.448	0.279	1
PYHIN1	3.17437e-05	0.428325	0.278	0.12	1
RBX1	0.00110268	0.428051	0.335	0.199	1
RTRAF	3.31574e-06	0.427893	0.335	0.152	0.157922
PRDX6	0.00093075	0.424116	0.335	0.207	1
IDS	0.00339929	0.423147	0.448	0.315	1
ATP6V0C	0.000319791	0.420557	0.41	0.257	1
SEC61G	0.00690356	0.419421	0.363	0.257	1
RNASEK-C17orf49	0.000831363	0.419324	0.542	0.38	1
TMEM147	0.00375422	0.416905	0.255	0.149	1
ISCU	0.000182457	0.416461	0.344	0.188	1
NFE2L2	0.00289438	0.414854	0.269	0.159	1
MYL6	0.00132834	0.414613	0.816	0.768	1
IER3	0.0154272	0.41294	0.25	0.163	1
DYNLT1	5.18391e-05	0.412191	0.307	0.149	1
AC093525.2	0.000443445	0.411143	0.406	0.257	1
PGK1	0.00178242	0.41113	0.637	0.482	1
SEC61B	0.0150464	0.410774	0.425	0.304	1
CD52	0.0434581	0.410136	0.538	0.464	1
SNRPD2	0.000439233	0.409477	0.575	0.402	1
UBALD2	0.00162039	0.409328	0.392	0.257	1
LPIN2	0.00339618	0.409231	0.259	0.156	1
NDUFB3	4.9216e-05	0.407983	0.302	0.145	1
PRDX1	0.00105191	0.406355	0.269	0.145	1
VTI1B	0.00809621	0.406205	0.269	0.17	1
CAPN2	4.35812e-05	0.405202	0.307	0.145	1
UBE2V1	0.00171827	0.404881	0.377	0.25	1
ADAM8	0.0129432	0.403943	0.363	0.257	1
PSMA5	5.39563e-05	0.401451	0.425	0.246	1
PSMA6	0.000104716	0.397244	0.373	0.203	1
MAGOH	0.000348293	0.395997	0.264	0.13	1
LYST	0.000912705	0.394946	0.344	0.207	1
PSMB9	6.36762e-05	0.394851	0.66	0.467	1
STK24	0.000306336	0.394607	0.278	0.138	1
HCLS1	0.000441083	0.393709	0.557	0.38	1
GBP5	8.19447e-05	0.391719	0.542	0.384	1
MRPS21	0.00109696	0.39145	0.415	0.268	1
DENND2D	0.000929384	0.390835	0.34	0.207	1
PPP1R18	0.00367941	0.390413	0.472	0.348	1
TPM4	0.0187706	0.390036	0.373	0.286	1
PIM2	0.0101108	0.387772	0.344	0.236	1
TMEM189-UBE2V1	0.000726532	0.386005	0.377	0.236	1
DOCK8	9.40595e-06	0.385466	0.373	0.185	0.447987
TMSB4X	1.20378e-07	0.383431	1	0.986	0.00573336
G3BP2	0.0351075	0.382968	0.292	0.21	1
SERF2	3.68194e-05	0.382337	0.863	0.779	1
DGUOK	0.00842345	0.38012	0.255	0.159	1
COX6B1	0.000121124	0.379236	0.514	0.337	1
RAB27A	6.56252e-06	0.37749	0.519	0.297	0.31256
CCNDBP1	0.0102581	0.376966	0.321	0.214	1
UCP2	0.00196269	0.376451	0.274	0.156	1
SUB1	0.00018659	0.376018	0.561	0.388	1
TMA7	0.00109641	0.3755	0.745	0.587	1
KLF13	0.00865826	0.373994	0.34	0.225	1
PRKCH	0.0112625	0.37365	0.382	0.275	1
ACTR3	0.00150362	0.372083	0.472	0.337	1
CDKN1B	0.000949007	0.371887	0.255	0.134	1
EOMES	0.00912574	0.370648	0.335	0.221	1
MCL1	0.000749306	0.370085	0.741	0.612	1
HERPUD2	0.000552675	0.36889	0.288	0.156	1
CFLAR	0.000581501	0.368805	0.637	0.438	1
AL928654.3	0.000290238	0.367778	0.594	0.406	1
CRIP1	0.000256997	0.367263	0.594	0.406	1
NOP10	0.00775751	0.366065	0.373	0.254	1
UPP1	2.3187e-05	0.36569	0.278	0.12	1
APMAP	0.00041228	0.364712	0.458	0.283	1
CSNK1A1	0.00390385	0.363998	0.344	0.225	1
ATP6V0D1	0.00179415	0.363967	0.274	0.156	1
AC078927.1	0.00851393	0.363772	0.292	0.188	1
SEM1	7.72013e-05	0.363467	0.505	0.304	1
CMTM3	0.0219545	0.363409	0.354	0.257	1
SHISA5	0.00076541	0.35875	0.406	0.268	1
PSAP	0.0348509	0.358242	0.642	0.536	1
ACIN1	0.0400106	0.357113	0.302	0.225	1
POLR2L	0.00041743	0.356697	0.434	0.264	1
SMC4	0.00382875	0.355877	0.302	0.192	1
PIM1	0.00161428	0.355297	0.476	0.337	1
B4GALT1	0.00232154	0.351349	0.259	0.149	1
ROMO1	0.00712482	0.350412	0.387	0.275	1
CYBA	0.00071991	0.350314	0.689	0.54	1
TLE5	0.00220673	0.349894	0.557	0.413	1
SYNE1	0.00547267	0.34731	0.274	0.167	1
ARHGEF3	0.000627266	0.346313	0.264	0.141	1
SNRPG	0.000977168	0.346293	0.425	0.264	1
EFHD2	0.000322767	0.346217	0.467	0.297	1
LMAN2	0.0357009	0.344452	0.311	0.232	1
SELENOS	0.0416713	0.344252	0.316	0.239	1
UQCRQ	0.00826148	0.343974	0.434	0.312	1
ATP6V0B	0.0380187	0.341215	0.259	0.178	1
VIM	0.00254603	0.339116	0.708	0.572	1
STAT3	0.0212228	0.338348	0.401	0.293	1
HLA-A	1.62149e-07	0.33809	1	0.978	0.00772283
SSBP1	0.000941465	0.338083	0.382	0.254	1
COPS9	0.000952468	0.337622	0.401	0.246	1
WARS	0.000282409	0.33726	0.288	0.145	1
GSTP1	0.00418656	0.335598	0.429	0.301	1
EIF2AK2	0.00114742	0.335206	0.302	0.174	1
GABARAP	0.0139946	0.332998	0.542	0.424	1
CTSA	0.00359906	0.332887	0.297	0.181	1
RNF114	0.000270339	0.33257	0.264	0.127	1
CKLF-CMTM1	0.00109249	0.332099	0.377	0.232	1
TMEM258	0.000443782	0.327424	0.458	0.29	1
NDUFA1	0.0102078	0.327209	0.566	0.446	1
RABAC1	0.00538262	0.326922	0.42	0.293	1
DDT	0.00518171	0.326743	0.25	0.149	1
BHLHE40	0.000701536	0.325723	0.373	0.225	1
SSR4	0.000234884	0.324888	0.571	0.399	1
STAT1	0.00747807	0.324544	0.448	0.322	1
PAPOLA	0.00845635	0.322446	0.354	0.243	1
SEC31A	0.0118123	0.322389	0.274	0.181	1
HCP5	0.00972228	0.317283	0.255	0.159	1
SKAP1	0.0186096	0.317234	0.278	0.185	1
CMC1	0.0388669	0.316608	0.373	0.272	1
AL590764.2	2.32754e-05	0.316433	0.349	0.17	1
AC120057.2	0.00836727	0.315953	0.533	0.402	1
MAP1LC3B	0.0287498	0.315796	0.363	0.272	1
RAB2A	0.00234716	0.315353	0.278	0.159	1
UBE2L6	0.000329161	0.314791	0.434	0.268	1
IFITM2	0.00074291	0.314133	0.967	0.946	1
ORMDL1	0.00042995	0.313321	0.33	0.185	1
IVNS1ABP	0.00450645	0.31203	0.519	0.38	1
PSMB8	0.00238268	0.311695	0.524	0.377	1
TMEM179B	0.000358891	0.310941	0.269	0.13	1
UQCR11	0.00230518	0.310547	0.608	0.442	1
ARPC5L	0.0294066	0.31029	0.344	0.246	1
GAPDH	0.0290866	0.30934	0.703	0.681	1
NIBAN1	0.017937	0.308627	0.354	0.25	1
MICOS10-NBL1	0.00563701	0.308039	0.283	0.174	1
SH3GLB1	0.0475688	0.307921	0.255	0.178	1
PPP1CC	0.00037381	0.306733	0.302	0.163	1
SQSTM1	0.00490365	0.304208	0.486	0.351	1
ID2	0.0196425	0.302963	0.745	0.656	1
RBCK1	4.46995e-05	0.302765	0.311	0.145	1
DDX39B	0.00478984	0.300737	0.467	0.333	1
PCBP2	0.00295252	0.300666	0.358	0.236	1
COX6C	0.000167327	0.300255	0.656	0.478	1
TMEM43	0.00030983	0.299978	0.274	0.134	1
MT-RNR1	0.0478791	0.299704	0.778	0.674	1
SNRPB	0.00719926	0.299687	0.382	0.254	1
APOL6	0.00174566	0.299543	0.462	0.308	1
COX5B	0.00281611	0.299105	0.434	0.301	1
COX7A2	0.000110792	0.29867	0.542	0.37	1
AL121594.1	3.10854e-05	0.298191	0.387	0.203	1
PAIP2	0.000246453	0.297892	0.443	0.272	1
LAMP1	0.00869415	0.297682	0.42	0.29	1
NDUFS6	0.00517473	0.296022	0.363	0.243	1
HIGD2A	0.0076335	0.295323	0.292	0.181	1
PSMD8	0.0313896	0.293943	0.34	0.25	1
PSMB8-AS1	0.0117374	0.291019	0.264	0.167	1
ATP5MD	0.0458409	0.290145	0.476	0.384	1
MT-CO2	0.0302902	0.290116	0.896	0.877	1
UQCR10	0.0138122	0.28967	0.368	0.264	1
ANXA11	0.0074036	0.287436	0.288	0.178	1
HINT1	0.00207019	0.28737	0.599	0.457	1
ABRACL	0.00166111	0.286993	0.335	0.203	1
CTSD	0.00180571	0.285905	0.689	0.572	1
EIF1	0.00198781	0.285687	0.873	0.844	1
TMBIM4	0.012582	0.283821	0.344	0.236	1
MSN	0.0298179	0.283754	0.608	0.522	1
ARHGDIB	0.0121513	0.282568	0.665	0.562	1
TMEM14B	0.00356311	0.28254	0.278	0.167	1
SRSF9	6.02027e-05	0.281894	0.259	0.112	1
NDUFB5	0.00311554	0.277146	0.259	0.149	1
KRTCAP2	0.013133	0.277032	0.476	0.377	1
MRFAP1	0.0053083	0.275886	0.434	0.293	1
MYL12B	0.000933816	0.275486	0.722	0.565	1
SNU13	0.00875589	0.274862	0.354	0.239	1
GIMAP4	0.00224236	0.274322	0.316	0.188	1
ATP6V0E1	4.71749e-05	0.273038	0.514	0.312	1
OCIAD2	0.00025904	0.272077	0.307	0.163	1
SEMA4D	0.00272898	0.2711	0.302	0.185	1
FYN	0.0365535	0.27104	0.561	0.446	1
RAP1A	0.0176559	0.270136	0.392	0.283	1
ATP5F1E	0.00699205	0.269505	0.844	0.768	1
GHITM	0.00108755	0.269084	0.377	0.228	1
IL10RA	0.0109642	0.268114	0.363	0.257	1
MICOS10	0.00102561	0.266833	0.363	0.217	1
AL713999.1	0.0156754	0.266454	0.462	0.355	1
CD47	0.0372311	0.266322	0.33	0.239	1
LRP10	0.00347779	0.265818	0.311	0.192	1
CLIC1	0.0118525	0.264669	0.684	0.572	1
TRBC1	0.0313601	0.262512	0.514	0.413	1
RER1	0.00280719	0.26195	0.292	0.17	1
HAVCR2	0.00281501	0.261865	0.264	0.149	1
RASSF5	0.0121256	0.261769	0.34	0.232	1
PSMB1	0.00438252	0.261551	0.514	0.37	1
NUB1	0.00413872	0.260749	0.368	0.232	1
AC040162.1	0.0186717	0.258946	0.434	0.326	1
TMSB10	0.00289021	0.257776	0.887	0.801	1
INPP5D	0.00554997	0.255644	0.377	0.25	1
CGGBP1	0.0148029	0.255218	0.368	0.254	1
ATF4	0.0398979	0.255057	0.59	0.486	1
AC021078.1	0.00650969	0.25484	0.283	0.174	1
STAT4	0.00215792	0.25475	0.363	0.236	1
CLEC2B	0.0315645	0.254352	0.557	0.435	1
RPS19	0.000888616	0.25374	0.953	0.975	1
VASP	0.000682924	0.252942	0.274	0.145	1
CD53	0.000628599	0.252069	0.774	0.67	1

## Sheet: Table S18
Table S18 Upregulated genes in NK cell subset in TB group
genes	p_val	avg_log2FC	pct.1	pct.2	p_val_adj
XIST	3.46741e-24	2.18202	0.388	0	1.65146e-19
TTN	2.25488e-08	2.16948	0.279	0.09	0.00107395
FOSB	1.7364e-08	1.67309	0.326	0.127	0.000827014
AC243919.1	1.16304e-19	1.38965	0.721	0.453	5.5393e-15
FOS	1.07542e-07	1.15718	0.489	0.288	0.005122
AC020916.1	1.02514e-07	1.08505	0.254	0.075	0.00488255
XCL1	8.60361e-05	1.06943	0.428	0.274	1
IL7R	3.04528e-07	1.05984	0.496	0.278	0.014504
AC005912.1	1.90674e-08	0.916637	0.46	0.226	0.000908144
BAZ2B	0.000233907	0.914585	0.25	0.127	1
MYCBP2	0.0111133	0.848165	0.348	0.278	1
ATRX	0.00157633	0.846365	0.366	0.264	1
TCF7	0.000105915	0.83842	0.333	0.193	1
RPS10-NUDT3	4.1679e-11	0.819601	0.764	0.613	1.98509e-06
KLRB1	1.85009e-08	0.812302	0.649	0.41	0.000881163
PPP1R15A	4.36674e-06	0.805861	0.25	0.09	0.207979
EEF1G	5.81438e-11	0.788542	0.837	0.797	2.76927e-06
AP002990.1	4.39819e-11	0.785962	0.837	0.797	2.09477e-06
KMT2C	0.000732131	0.766032	0.373	0.245	1
SMARCC1	0.0206088	0.752338	0.308	0.226	1
EEF1B2P6	0.000169238	0.750851	0.409	0.283	1
HLA-J	1.31886e-05	0.746223	0.529	0.392	0.628145
MALAT1	1.73321e-12	0.745938	0.989	0.995	8.25495e-08
SUGP2	0.00991212	0.744979	0.272	0.189	1
RBM3	0.000187232	0.73495	0.533	0.42	1
SCAF11	0.00135581	0.728493	0.46	0.377	1
CHD9	0.0039652	0.728464	0.297	0.193	1
JUND	0.00224891	0.709232	0.42	0.325	1
FBL	0.00516744	0.698335	0.442	0.354	1
PRRC2C	0.00100427	0.687829	0.598	0.495	1
RPL13P12	1.05371e-05	0.686491	0.486	0.316	0.501862
AC138811.2	1.87799e-06	0.677932	0.71	0.651	0.0894448
RPLP2	1.16246e-11	0.659918	0.92	0.92	5.53658e-07
AL031847.2	0.0013913	0.656606	0.493	0.401	1
SRSF11	0.00647759	0.654386	0.62	0.59	1
DDX3X	0.0130361	0.653424	0.402	0.325	1
RPS23P8	1.07361e-05	0.645753	0.348	0.179	0.51134
AKAP9	0.0124375	0.645222	0.373	0.288	1
CTSW	0.00023407	0.628964	0.522	0.406	1
AC008038.1	4.29033e-05	0.623511	0.257	0.123	1
CXXC5	0.0111063	0.615438	0.275	0.189	1
RPL13	9.1992e-13	0.61458	0.949	0.896	4.38139e-08
AC135178.3	0.000132487	0.610123	0.362	0.217	1
NBEAL1	0.00216459	0.607359	0.254	0.151	1
RPS10	9.02326e-11	0.598189	0.902	0.821	4.2976e-06
RPS3A	9.5935e-11	0.596175	0.938	0.896	4.56919e-06
RPL36A	0.000299264	0.575036	0.71	0.66	1
RESF1	0.0399587	0.573707	0.435	0.382	1
FXYD5	0.0063155	0.573558	0.475	0.401	1
RPS4X	5.89274e-10	0.573217	0.938	0.877	2.80659e-05
AP001324.1	0.00178368	0.56514	0.344	0.236	1
RPL39	0.00124502	0.557102	0.565	0.491	1
RACK1	1.85058e-06	0.549748	0.859	0.792	0.0881397
PRRC2B	0.0216968	0.549223	0.279	0.203	1
MATK	0.0106308	0.534105	0.348	0.264	1
RPL36A-HNRNPH2	0.0148004	0.530839	0.536	0.472	1
RPL7	3.31493e-05	0.521393	0.841	0.821	1
ZFP36L1	0.00492692	0.521315	0.511	0.41	1
ABCF1	0.0336403	0.514588	0.275	0.203	1
NCL	0.015513	0.511989	0.641	0.613	1
PABPC1	5.29131e-06	0.510671	0.862	0.84	0.252015
RPL22	0.000548131	0.505739	0.688	0.594	1
THOC2	0.0448355	0.501288	0.301	0.231	1
RPS26	0.006454	0.495964	0.601	0.566	1
TNRC6B	0.0219974	0.495646	0.261	0.179	1
MLLT6	0.026403	0.491012	0.395	0.321	1
TNFRSF18	0.0340281	0.486118	0.435	0.363	1
RBM5	0.00903733	0.481741	0.406	0.325	1
LUC7L2	0.0454584	0.474033	0.297	0.231	1
RPL21	1.03766e-08	0.467385	0.96	0.953	0.000494217
CCDC69	0.025656	0.461427	0.5	0.439	1
FNBP4	0.0133125	0.460582	0.391	0.297	1
RPL5	1.22977e-06	0.458968	0.928	0.854	0.0585716
RPLP0	0.00085086	0.45516	0.79	0.759	1
TTC3	0.0288376	0.446239	0.37	0.292	1
NOP53	0.00931309	0.443446	0.685	0.608	1
HNRNPA1	0.00296018	0.440238	0.804	0.745	1
TSPO	0.0095673	0.43921	0.286	0.189	1
EEF1B2	0.00565998	0.434426	0.717	0.684	1
SEPTIN6	0.0458203	0.43022	0.362	0.302	1
GOLGA8A	0.0371626	0.427441	0.46	0.377	1
PGGHG	0.0343711	0.424815	0.254	0.179	1
EEF1D	0.00640057	0.420976	0.786	0.778	1
RPS27A	6.02466e-08	0.416956	0.982	0.934	0.00286943
RBM6	0.0468688	0.415221	0.384	0.316	1
DUSP1	0.0429359	0.410073	0.33	0.255	1
AC245033.4	5.23153e-05	0.402182	0.728	0.637	1
RPS27AP16	0.014171	0.401327	0.475	0.41	1
NAP1L1	0.00841032	0.397825	0.728	0.679	1
RPL3	6.15537e-06	0.391914	0.935	0.91	0.293168
RPL7A	9.44577e-05	0.39037	0.928	0.854	1
AC073861.1	0.0234848	0.381381	0.254	0.175	1
EEF1A1	1.20368e-10	0.377457	0.996	0.986	5.7329e-06
SNHG5	0.00054057	0.376973	0.638	0.495	1
XCL2	0.0307196	0.375216	0.442	0.349	1
SET	0.0122497	0.372104	0.659	0.58	1
TOMM7	0.0344076	0.367796	0.725	0.722	1
RPSA	7.57416e-05	0.367441	0.891	0.825	1
RPL18	0.000354015	0.361861	0.899	0.873	1
RPL4	0.0265479	0.358352	0.826	0.811	1
PTMAP5	0.0383351	0.353747	0.326	0.255	1
RPL6	0.000487306	0.350785	0.902	0.892	1
RPS9	0.000447159	0.347968	0.888	0.858	1
SEPTIN9	0.0443978	0.347731	0.482	0.41	1
RPL18A	0.00166851	0.345518	0.877	0.873	1
RPS24	0.000720983	0.333096	0.949	0.901	1
RPS23	0.000377129	0.331941	0.949	0.953	1
RPS8	0.000172066	0.330608	0.942	0.887	1
EML4	0.0185222	0.328318	0.38	0.288	1
RPL9	0.000115057	0.32443	0.946	0.958	1
RPL32	0.00131558	0.323043	0.953	0.915	1
SRSF5	0.0412301	0.320785	0.688	0.67	1
RPL27A	0.000251574	0.317028	0.982	0.962	1
RPL13A	8.14281e-06	0.308043	1	0.967	0.387826
RPS6	0.000441914	0.303982	0.975	0.948	1
RPL10	0.00426006	0.300854	0.909	0.915	1
RPL8	0.0272456	0.299939	0.891	0.925	1
MT-CO3	0.0196539	0.283524	0.964	0.92	1
RPL26	0.00891773	0.280565	0.884	0.882	1
RPS25	0.00799006	0.275752	0.877	0.825	1
RPL37A	0.00265298	0.267508	0.967	0.953	1
RPS18	0.00149119	0.266091	0.964	0.934	1
RPL15	0.0280792	0.265139	0.899	0.863	1
RPS28	0.010835	0.26177	0.924	0.92	1

## Sheet: Table S19
Table S19 Upregulated genes in IFIT3+ CD8 T cell subset in HIV-1-Mtb group
genes	p_val	avg_log2FC	pct.1	pct.2	p_val_adj
IFI27	7.03196e-29	3.34213	0.571	0.071	3.34918e-24
GNLY	3.63872e-09	1.80652	0.502	0.282	0.000173305
SCGB1A1	1.02339e-05	1.7193	0.35	0.212	0.487418
S100A8	1.25374e-05	1.44639	0.263	0.1	0.597133
CCR1	4.26564e-18	1.42906	0.518	0.124	2.03164e-13
S100A9	7.06518e-08	1.3957	0.261	0.065	0.003365
IFI44L	2.21574e-19	1.26912	0.781	0.447	1.05531e-14
NKG7	5.54079e-21	1.24254	0.881	0.559	2.63897e-16
IFITM3	1.06165e-12	1.24027	0.547	0.247	5.05641e-08
CCL4	5.4411e-11	1.1722	0.743	0.465	2.59149e-06
RPS4Y1	8.29989e-19	1.10739	0.508	0.094	3.95307e-14
DDX3Y	6.01698e-13	1.10149	0.377	0.076	2.86577e-08
CD8A	1.40948e-21	1.01259	0.872	0.453	6.71309e-17
CTSC	1.26396e-12	1.012	0.713	0.406	6.02e-08
GZMB	5.36533e-10	0.952159	0.761	0.518	2.5554e-05
SLPI	1.71609e-06	0.906753	0.251	0.082	0.081734
APOBEC3C	1.36698e-09	0.903193	0.488	0.224	6.51065e-05
NEAT1	3.91037e-09	0.860841	0.787	0.559	0.000186243
KLRC1	1.31208e-07	0.853755	0.265	0.071	0.00624919
FTL	9.64377e-05	0.845136	0.696	0.547	1
LAG3	5.66359e-15	0.844883	0.706	0.376	2.69746e-10
CCL5	1.67137e-18	0.83712	0.97	0.859	7.9604e-14
PRF1	1.51268e-12	0.831254	0.725	0.394	7.20458e-08
CD8B	2.72428e-12	0.806526	0.704	0.335	1.29752e-07
OAS1	4.22429e-09	0.802766	0.599	0.324	0.000201194
HAVCR2	8.30514e-12	0.775514	0.348	0.065	3.95557e-07
IFIT1	8.85037e-08	0.770844	0.567	0.318	0.00421526
CASP1	1.52061e-06	0.756795	0.468	0.253	0.0724235
BCL2L11	0.000220412	0.747089	0.326	0.182	1
ISG15	1.86821e-09	0.743352	0.913	0.765	8.8979e-05
APOBEC3H	4.05927e-07	0.737448	0.324	0.118	0.0193335
RSAD2	1.14244e-06	0.729766	0.676	0.453	0.0544123
KLRD1	2.03502e-07	0.729139	0.443	0.2	0.00969239
ID2	1.27579e-06	0.726249	0.646	0.459	0.0607632
GZMH	1.37052e-09	0.716293	0.753	0.476	6.5275e-05
SMC4	0.000502414	0.709825	0.415	0.276	1
IFITM2	1.87302e-18	0.704409	0.99	0.941	8.9208e-14
APOBEC3G	3.55705e-08	0.696768	0.708	0.482	0.00169415
PREX1	4.06789e-05	0.692368	0.429	0.259	1
ODF2L	0.000102152	0.690514	0.383	0.224	1
USP18	1.11115e-10	0.686977	0.589	0.288	5.29219e-06
TRIM22	3.24304e-08	0.677116	0.773	0.6	0.0015446
ACP5	5.501e-05	0.674275	0.306	0.153	1
IFIT3	1.79624e-05	0.673956	0.688	0.5	0.855511
ITGA1	8.66067e-06	0.673669	0.437	0.235	0.41249
ITGB7	8.86445e-07	0.669423	0.457	0.235	0.0422196
CEBPD	2.16088e-05	0.668079	0.285	0.124	1
ATG12	7.38699e-05	0.66692	0.253	0.112	1
COX5A	1.14531e-06	0.660263	0.555	0.329	0.0545489
SAMSN1	7.8872e-08	0.657712	0.516	0.271	0.00375652
IFI44	1.03206e-08	0.656656	0.747	0.494	0.00049155
IFIT2	0.000191334	0.652543	0.401	0.235	1
EIF1AY	1.27761e-08	0.648365	0.291	0.065	0.000608499
TMEM43	6.01475e-06	0.645872	0.328	0.147	0.28647
TMBIM4	1.3544e-05	0.64055	0.391	0.2	0.645073
LGALS1	5.10211e-05	0.637022	0.411	0.247	1
FASLG	1.8047e-06	0.634658	0.403	0.194	0.0859545
NUDT5	8.41018e-06	0.63266	0.259	0.1	0.40056
WARS	0.000613277	0.632191	0.296	0.165	1
SAMD9L	3.82125e-05	0.630343	0.773	0.635	1
TNFSF10	2.48932e-06	0.626486	0.583	0.365	0.118561
IRF9	2.57168e-07	0.61756	0.397	0.171	0.0122484
PNRC2	5.28154e-06	0.61446	0.52	0.318	0.251549
S100A11	2.2793e-05	0.601656	0.502	0.335	1
IFITM1	1.67558e-12	0.598979	0.978	0.924	7.98045e-08
CD38	4.26104e-06	0.598255	0.508	0.288	0.202945
C11orf58	1.8621e-06	0.592454	0.595	0.382	0.088688
CASP3	0.000256202	0.575143	0.283	0.147	1
CLEC2D	4.68142e-05	0.574024	0.743	0.582	1
KLRC4-KLRK1	2.24867e-10	0.571446	0.698	0.382	1.071e-05
TRGC2	7.47448e-05	0.569703	0.441	0.259	1
VTI1B	8.80409e-06	0.566933	0.316	0.135	0.419321
TYMP	3.73019e-05	0.565072	0.573	0.394	1
KLRK1	7.95903e-10	0.563475	0.694	0.388	3.79073e-05
MYL12A	9.36466e-09	0.55951	0.905	0.735	0.00044602
PCGF5	0.000150983	0.558351	0.324	0.171	1
CD63	7.14794e-05	0.558238	0.524	0.347	1
PTMS	7.67252e-07	0.558235	0.358	0.147	0.0365427
DUSP5	6.7539e-05	0.557595	0.269	0.118	1
YPEL3	0.000599377	0.555218	0.358	0.218	1
DBI	0.00125758	0.552547	0.474	0.347	1
FAM118A	6.21014e-06	0.547808	0.283	0.106	0.295776
GBP3	4.32436e-05	0.536533	0.318	0.153	1
GTF3C6	0.00182841	0.535509	0.283	0.165	1
CRIP1	2.51799e-05	0.534249	0.686	0.529	1
CHORDC1	0.00320999	0.528037	0.285	0.176	1
COX5B	0.000142874	0.527709	0.543	0.371	1
AL928654.3	1.86223e-05	0.522744	0.684	0.518	0.886944
SLFN5	6.45444e-07	0.520779	0.82	0.647	0.0307412
CARD8	0.00243193	0.520543	0.364	0.235	1
PLSCR1	1.70395e-07	0.516719	0.555	0.3	0.00811555
CCL4L2	0.00530146	0.515444	0.362	0.247	1
DDIT4	5.48602e-05	0.512518	0.486	0.3	1
PTGER4	5.33324e-05	0.509918	0.387	0.2	1
ABI3	3.18713e-06	0.505821	0.352	0.153	0.151796
SARS	0.00170699	0.504926	0.296	0.171	1
DYNLL1	0.000811877	0.504517	0.439	0.294	1
CCND3	5.31987e-05	0.502159	0.352	0.176	1
AL157935.2	1.58366e-05	0.501456	0.292	0.124	0.754264
GIMAP7	9.69938e-07	0.50094	0.866	0.706	0.0461962
HCST	8.00719e-06	0.499249	0.808	0.653	0.381367
TRAFD1	8.43499e-05	0.497743	0.453	0.271	1
NLRC3	9.92344e-06	0.497523	0.308	0.129	0.472634
CGGBP1	0.000151707	0.488786	0.409	0.247	1
GSTK1	2.82931e-05	0.488026	0.609	0.418	1
PTK2B	0.000161616	0.48522	0.441	0.271	1
C5orf56	4.75689e-05	0.481928	0.455	0.271	1
HDAC1	3.78145e-05	0.481002	0.389	0.2	1
GZMA	2.71068e-06	0.480472	0.917	0.8	0.129104
ANXA5	4.3071e-06	0.479331	0.476	0.259	0.205138
CMPK2	2.22334e-05	0.478828	0.379	0.194	1
SH3BGRL	0.000122685	0.476983	0.393	0.229	1
MAPK1	0.000308852	0.476152	0.336	0.188	1
TBC1D10C	0.000100957	0.475596	0.415	0.241	1
FMR1	0.0218497	0.474582	0.251	0.171	1
ANXA1	7.63293e-07	0.471333	0.745	0.524	0.0363541
XPO1	0.00102574	0.468185	0.326	0.182	1
RAB1B	4.05642e-05	0.467118	0.37	0.194	1
TMEM14B	0.00125806	0.466559	0.3	0.171	1
SPATS2L	0.00121807	0.464442	0.387	0.241	1
LYST	0.000303175	0.46282	0.5	0.335	1
STAT2	7.19188e-05	0.462573	0.437	0.253	1
COX7C	5.74433e-05	0.461108	0.826	0.7	1
PSD4	0.000146945	0.459583	0.374	0.212	1
IVNS1ABP	0.00274287	0.456098	0.494	0.353	1
GNPTAB	0.000369965	0.456013	0.318	0.171	1
DR1	0.00177549	0.455326	0.348	0.212	1
AC109460.3	0.000694413	0.454774	0.589	0.429	1
SQSTM1	0.000486444	0.452461	0.443	0.294	1
SIT1	0.0025607	0.452443	0.265	0.153	1
CBLB	0.00021474	0.451638	0.405	0.235	1
DDX60	8.68682e-05	0.451207	0.468	0.294	1
TRIP12	0.00461793	0.450394	0.389	0.265	1
MDH1	0.000367559	0.449664	0.332	0.182	1
DDX58	0.00303785	0.449641	0.421	0.312	1
OAS3	0.00820242	0.442935	0.565	0.482	1
CHMP5	0.000628183	0.435938	0.344	0.2	1
DOCK8	7.91565e-06	0.432907	0.443	0.247	0.377007
RTF2	0.000624868	0.429765	0.316	0.171	1
C12orf75	5.69422e-05	0.429283	0.289	0.129	1
DNASE2	0.0125439	0.428077	0.263	0.171	1
EVL	9.21052e-05	0.42791	0.816	0.694	1
TRANK1	0.00269617	0.427806	0.447	0.312	1
TRIM25	0.000145521	0.427636	0.387	0.218	1
CLSTN1	0.000144426	0.42731	0.328	0.171	1
HSH2D	0.000203406	0.426505	0.441	0.271	1
CARD16	0.000129886	0.4264	0.551	0.347	1
ASXL2	0.00107859	0.424862	0.332	0.194	1
VAMP2	0.0103114	0.422985	0.37	0.259	1
CD27	0.000161021	0.421823	0.298	0.147	1
SEMA4D	0.00939409	0.421701	0.348	0.247	1
DYNLT1	3.80428e-05	0.421344	0.447	0.253	1
CD81	0.000303748	0.418567	0.543	0.376	1
TMX1	7.11852e-05	0.418527	0.253	0.106	1
CALCOCO2	0.000592971	0.415062	0.421	0.265	1
CD48	4.92625e-05	0.41388	0.757	0.576	1
FKBP5	0.00117501	0.413502	0.443	0.288	1
RSRP1	0.000986242	0.412829	0.65	0.494	1
SEC11A	4.48409e-05	0.411559	0.496	0.294	1
MAP3K2	0.00927138	0.408322	0.263	0.165	1
LAT	0.00371153	0.404551	0.571	0.429	1
LGALS9	1.17723e-06	0.404279	0.484	0.253	0.0560692
PARP8	0.000545048	0.402903	0.474	0.312	1
ACIN1	0.0135128	0.402814	0.342	0.241	1
S100A10	0.00728231	0.39803	0.506	0.388	1
CNBP	0.0184035	0.39759	0.567	0.471	1
MX1	0.000947599	0.397441	0.802	0.659	1
CTSD	3.42531e-05	0.397384	0.676	0.506	1
CAPRIN1	0.00093855	0.397257	0.277	0.147	1
PARP14	0.00359269	0.395347	0.569	0.441	1
SLC38A2	0.00161508	0.395252	0.271	0.147	1
MRFAP1L1	0.000259923	0.394948	0.332	0.176	1
SAMD9	0.00346064	0.394734	0.708	0.588	1
LY6E	6.10361e-05	0.394622	0.773	0.606	1
ATP5PF	0.00785247	0.391992	0.395	0.265	1
IFIT5	0.000495364	0.390974	0.287	0.147	1
DDX60L	0.00298905	0.390742	0.472	0.335	1
TMEM140	0.000881313	0.389571	0.322	0.182	1
PSMB8-AS1	0.000236242	0.389478	0.294	0.147	1
TBC1D2B	0.00284469	0.389221	0.374	0.235	1
RPS19BP1	0.00035398	0.388187	0.277	0.135	1
AIMP1	0.00182377	0.386473	0.304	0.176	1
VAMP5	0.000484872	0.385096	0.296	0.153	1
PPP1R18	0.00163406	0.384884	0.595	0.459	1
NAMPT	0.000106342	0.384644	0.287	0.129	1
ADH5	0.000188456	0.383672	0.298	0.147	1
SNX3	0.00053179	0.383279	0.255	0.124	1
CCDC12	0.0265998	0.383205	0.269	0.188	1
ARPC3	0.00147164	0.380878	0.711	0.582	1
ARGLU1	0.00428101	0.380859	0.587	0.453	1
CIAO2B	0.00022593	0.380748	0.362	0.206	1
CAPZA2	0.00125088	0.379872	0.275	0.147	1
SYTL3	0.00259422	0.379733	0.421	0.282	1
NDUFS6	0.00305727	0.377011	0.409	0.265	1
ZBP1	8.03639e-05	0.377004	0.526	0.318	1
AC093525.2	0.00374119	0.376307	0.358	0.229	1
ATP6V0C	0.00374119	0.376307	0.358	0.229	1
SYTL2	0.00091846	0.373224	0.354	0.212	1
NDUFB5	0.00054204	0.373035	0.3	0.153	1
APMAP	0.00134686	0.372112	0.407	0.259	1
UQCR10	0.000898228	0.372045	0.48	0.329	1
ARHGEF3	0.000290448	0.371812	0.464	0.3	1
ECH1	0.00156094	0.371012	0.358	0.218	1
RPL7L1	0.00272507	0.370911	0.34	0.206	1
UQCRC2	0.000855033	0.370805	0.298	0.165	1
PAFAH1B1	0.00430177	0.366651	0.403	0.276	1
IRF3	0.000562401	0.366487	0.427	0.265	1
HMGN2	0.000712268	0.364693	0.678	0.535	1
CARD11	0.000752551	0.364328	0.342	0.194	1
GPRIN3	0.00723577	0.36189	0.457	0.335	1
BTN3A2	0.00314554	0.361872	0.688	0.571	1
SLFN12L	0.0164693	0.361641	0.326	0.235	1
GLIPR1	0.00266025	0.36141	0.403	0.271	1
RPS27L	0.000931871	0.360871	0.445	0.282	1
OAS2	0.00224975	0.359849	0.54	0.394	1
SAMD3	0.000242256	0.359482	0.36	0.2	1
FNTA	0.000124633	0.3586	0.283	0.129	1
MSL1	0.000717649	0.357346	0.308	0.165	1
CD164	0.000957309	0.356828	0.538	0.359	1
TRAC	0.000212837	0.355946	0.818	0.712	1
ZC3H15	0.011775	0.354227	0.334	0.224	1
PLAAT3	0.00118465	0.353103	0.259	0.135	1
ELF1	0.0028722	0.351754	0.579	0.429	1
TSEN54	0.0183589	0.35175	0.277	0.188	1
GABARAP	0.0110543	0.351746	0.557	0.424	1
ACLY	0.0014658	0.351709	0.259	0.135	1
AC078927.1	0.000383307	0.35064	0.326	0.176	1
GABARAPL1	0.00010764	0.350076	0.324	0.165	1
RCSD1	0.00797084	0.349309	0.318	0.212	1
ZNF655	0.0120158	0.348834	0.346	0.247	1
HERC5	1.48807e-05	0.346889	0.536	0.324	0.708736
TAOK3	0.0257806	0.344461	0.267	0.182	1
SERINC1	0.00129581	0.344269	0.486	0.347	1
IDH2	0.000326646	0.343516	0.457	0.271	1
ATP5IF1	0.00719574	0.343013	0.542	0.412	1
GIMAP6	0.000854256	0.342089	0.401	0.241	1
VPS29	0.000656227	0.341284	0.261	0.129	1
DEGS1	0.00219509	0.340786	0.296	0.176	1
ZBTB38	0.00173429	0.340405	0.35	0.206	1
MYO1G	0.0215794	0.340265	0.292	0.2	1
GHITM	0.000335772	0.34019	0.437	0.265	1
STK10	0.000516466	0.339715	0.435	0.259	1
AC007068.1	0.00162383	0.339656	0.502	0.353	1
AC244197.3	0.000165189	0.339644	0.51	0.312	1
BTN3A3	0.00471374	0.339073	0.279	0.165	1
PTPN6	0.0040917	0.338597	0.291	0.176	1
ARHGAP25	0.0057528	0.337456	0.362	0.235	1
SLC3A2	0.00047548	0.337257	0.338	0.182	1
TXNIP	0.00719139	0.336821	0.709	0.606	1
APBB1IP	0.00304115	0.336406	0.457	0.335	1
CALM2	0.0100465	0.336375	0.745	0.665	1
TINF2	0.00236636	0.335139	0.304	0.176	1
WSB1	0.000965367	0.335049	0.413	0.259	1
PTPN18	0.00416085	0.334612	0.285	0.171	1
MAP1LC3B	0.00375431	0.332101	0.455	0.306	1
ERP29	0.000716146	0.329928	0.565	0.388	1
EMC7	2.58398e-05	0.329336	0.277	0.118	1
TRIM21	0.00294197	0.328509	0.265	0.153	1
MITD1	0.000306644	0.328115	0.348	0.188	1
BUB3	0.0068205	0.327945	0.455	0.312	1
NDUFA3	0.00258216	0.327513	0.379	0.241	1
CAPZA1	0.000625377	0.326288	0.543	0.388	1
CDK5RAP3	0.00703544	0.324371	0.306	0.2	1
UBB	4.67017e-05	0.321714	0.905	0.824	1
PVRIG	0.000221773	0.321663	0.387	0.218	1
SASH3	0.000796997	0.318871	0.435	0.276	1
LCK	9.38178e-05	0.318653	0.585	0.376	1
CCL3	0.00057531	0.318525	0.3	0.165	1
TTC1	0.00796228	0.318362	0.294	0.182	1
HMGN1	0.00531974	0.316559	0.654	0.576	1
SRI	0.00375112	0.314109	0.334	0.218	1
CLIC1	0.00143393	0.313956	0.757	0.606	1
CCNDBP1	0.00504975	0.313924	0.338	0.218	1
SP100	0.00355003	0.312894	0.781	0.612	1
LAP3	0.00021763	0.312811	0.423	0.247	1
CTSS	0.00307039	0.310863	0.488	0.365	1
PARK7	0.000239904	0.310047	0.518	0.324	1
ATP5MG	0.0113253	0.309944	0.773	0.659	1
HOPX	3.82906e-05	0.309729	0.342	0.159	1
TBRG1	0.00689763	0.308738	0.294	0.188	1
HNRNPC	0.00357667	0.308732	0.694	0.541	1
XAF1	0.0128072	0.307932	0.903	0.865	1
SEM1	0.00266219	0.306574	0.575	0.412	1
C21orf91	0.00398042	0.306415	0.263	0.147	1
RABAC1	0.03238	0.305777	0.478	0.353	1
IP6K2	0.00203832	0.305727	0.281	0.153	1
CD3G	0.00161225	0.305116	0.684	0.5	1
GLIPR2	0.0163826	0.304897	0.302	0.2	1
NASP	0.0212443	0.30453	0.344	0.241	1
OGT	0.0108488	0.304529	0.51	0.376	1
FBXO7	0.000233929	0.303995	0.324	0.171	1
SLAMF6	0.00273218	0.30399	0.395	0.253	1
2023-03-06	0.000860735	0.301501	0.296	0.153	1
AL136295.5	0.00753635	0.300187	0.322	0.206	1
ETNK1	0.0236819	0.299735	0.269	0.176	1
AC018521.1	0.00860211	0.299621	0.285	0.182	1
MAP4	0.0436923	0.298618	0.279	0.2	1
AC120057.2	0.0166793	0.29803	0.54	0.412	1
H3F3B	0.000235826	0.296354	0.919	0.841	1
GIMAP2	0.000100546	0.295739	0.342	0.171	1
LPIN1	0.000163124	0.295109	0.399	0.224	1
UFM1	0.0090567	0.29451	0.279	0.171	1
SIRT7	0.00111152	0.293917	0.267	0.141	1
IRAK1	0.00740733	0.293194	0.251	0.147	1
PSAP	0.0016019	0.293188	0.609	0.441	1
BCAP31	0.0145996	0.29266	0.37	0.271	1
CCR5	0.0100073	0.292477	0.725	0.624	1
CCDC69	0.00134664	0.292044	0.401	0.253	1
CHST12	8.8001e-05	0.291919	0.488	0.318	1
TAP1	0.000334679	0.290031	0.789	0.659	1
CLEC2B	0.00225044	0.289934	0.652	0.5	1
AC007192.1	0.004704	0.289111	0.269	0.153	1
SNX6	0.0132149	0.286599	0.409	0.3	1
NDUFB4	0.000215804	0.286424	0.417	0.253	1
ZNF207	0.0127368	0.285958	0.441	0.318	1
EIF4A2	0.00112003	0.285796	0.7	0.576	1
MRPL51	0.0479817	0.284302	0.358	0.276	1
PARP1	0.0494324	0.282301	0.437	0.347	1
CDC42SE1	0.000606588	0.281651	0.504	0.318	1
PCF11	0.021046	0.280421	0.251	0.165	1
NDUFA12	0.00261417	0.277551	0.281	0.153	1
HNRNPF	0.000797927	0.277061	0.488	0.312	1
TRG-AS1	0.000247883	0.276768	0.324	0.165	1
CAPNS1	0.014643	0.27585	0.387	0.271	1
PAXX	0.0193614	0.275774	0.263	0.171	1
PSMA6	0.0153516	0.275708	0.462	0.335	1
POMP	0.00037134	0.275526	0.524	0.341	1
PCBP1	0.0125472	0.275308	0.666	0.559	1
IDS	0.00151457	0.275107	0.532	0.365	1
SLC7A5	0.0235968	0.274744	0.285	0.194	1
C6orf62	0.0146041	0.274286	0.561	0.435	1
WNK1	0.013298	0.273934	0.464	0.341	1
COX6C	0.00754922	0.273193	0.737	0.6	1
SNRPE	0.00561728	0.27303	0.267	0.153	1
PILRB	0.0302526	0.272791	0.281	0.194	1
COX17	0.0185642	0.272503	0.294	0.2	1
VDAC3	0.00061479	0.27194	0.289	0.147	1
DDX17	0.0217065	0.268057	0.711	0.629	1
PSMA2	0.0442615	0.264295	0.443	0.353	1
DAXX	0.00227844	0.262691	0.31	0.182	1
NOP10	0.00968049	0.26221	0.401	0.282	1
PPP1CA	0.0162378	0.261566	0.464	0.353	1
NFATC3	0.010405	0.261382	0.322	0.206	1
SNHG32	0.0100524	0.260499	0.356	0.241	1
TIGIT	0.0150731	0.259825	0.425	0.306	1
PCNP	0.040824	0.25979	0.291	0.2	1
IDI1	0.0307422	0.25973	0.324	0.224	1
APOL1	0.032187	0.259394	0.405	0.312	1
ARL6IP1	0.000140836	0.25937	0.443	0.247	1
AL671762.1	0.0174813	0.259173	0.332	0.229	1
JTB	0.00172877	0.256756	0.557	0.376	1
MYO9B	0.0157528	0.256312	0.292	0.194	1
GCH1	0.00389693	0.254847	0.298	0.176	1
POLR2B	0.038112	0.254558	0.298	0.206	1
GABARAPL2	0.0073746	0.252786	0.447	0.306	1
CCDC88C	0.000951758	0.252777	0.32	0.176	1
CSTB	0.0234408	0.251267	0.358	0.253	1

## Sheet: Table S20
Table S20 Upregulated genes in IFIT3+ CD8 T cell subset in TB group
genes	p_val	avg_log2FC	pct.1	pct.2	p_val_adj
LTB	1.35956e-21	1.85638	0.676	0.316	6.47532e-17
XIST	1.27657e-33	1.6258	0.329	0.016	6.08005e-29
HLA-J	1.89797e-20	1.52632	0.676	0.421	9.03966e-16
AC243919.1	5.62762e-20	1.23121	0.7	0.417	2.68032e-15
AC005912.1	7.80208e-15	0.913919	0.541	0.257	3.71598e-10
IL7R	4.10227e-05	0.906036	0.347	0.2	1
CNOT6L	0.000186802	0.901034	0.529	0.433	1
PIK3R1	0.0293979	0.870875	0.412	0.364	1
RPS4X	6.41179e-15	0.839775	0.953	0.866	3.05381e-10
TNFRSF25	2.2516e-06	0.833944	0.271	0.128	0.107239
RPLP2	1.61582e-18	0.814435	0.953	0.949	7.69584e-14
RPL13P12	1.30728e-07	0.7879	0.441	0.263	0.00622632
IL12RB2	1.9305e-05	0.778058	0.253	0.13	0.919461
CD6	7.95397e-06	0.764374	0.6	0.476	0.378832
SPOCK2	0.000442731	0.748224	0.582	0.496	1
HSP90AA1	0.00093949	0.74803	0.835	0.866	1
S100A4	4.65879e-05	0.74064	0.659	0.569	1
TBCD	0.0177478	0.719088	0.382	0.328	1
HSPD1	0.00139657	0.711784	0.412	0.314	1
ENO1	0.000134354	0.703339	0.676	0.644	1
RPL13	5.28982e-16	0.670609	0.982	0.931	2.51943e-11
RPL39	1.30734e-06	0.669787	0.612	0.474	0.062266
RPS10-NUDT3	8.00062e-08	0.668572	0.753	0.652	0.00381054
RPL7	7.90843e-11	0.656456	0.894	0.791	3.76663e-06
JUNB	0.0470735	0.652965	0.282	0.221	1
EEF1B2P6	6.79585e-05	0.640922	0.329	0.204	1
YWHAQ	0.0349596	0.635674	0.459	0.425	1
DNAJB1	6.85262e-05	0.617759	0.324	0.188	1
JUND	2.78517e-06	0.613509	0.506	0.358	0.132652
AC245033.4	2.46835e-06	0.611737	0.735	0.648	0.117562
RPL21	5.57285e-13	0.606304	0.982	0.941	2.65424e-08
SMARCA2	0.0286381	0.601862	0.341	0.285	1
AP002990.1	6.37141e-08	0.600712	0.835	0.751	0.00303458
AL022311.1	0.00383527	0.598619	0.371	0.283	1
SEPTIN6	0.000117713	0.594349	0.535	0.407	1
IQGAP2	0.00620826	0.592983	0.376	0.283	1
EEF1G	1.30342e-07	0.59174	0.835	0.751	0.00620794
AC008875.3	0.000122871	0.590425	0.329	0.202	1
SYAP1	0.037604	0.589452	0.329	0.275	1
SYNE2	0.00235056	0.586994	0.659	0.587	1
HSP90B1	0.00492546	0.585425	0.594	0.543	1
RPS27AP16	5.66825e-07	0.584177	0.518	0.344	0.0269968
RPS3A	4.02829e-11	0.580241	0.894	0.879	1.91859e-06
MAN1A2	2.90355e-05	0.578526	0.465	0.324	1
AC138811.2	4.2161e-07	0.578419	0.812	0.767	0.0200804
TRBC1	0.00192301	0.57709	0.588	0.462	1
DDX21	0.0342631	0.574719	0.365	0.298	1
PKM	0.00308323	0.571793	0.418	0.334	1
PSMB6	0.0157773	0.563906	0.382	0.316	1
FURIN	0.000899828	0.561282	0.306	0.202	1
SNHG5	9.0929e-05	0.560484	0.594	0.466	1
RPL6	1.2151e-10	0.559339	0.935	0.875	5.7873e-06
RPL3	2.36706e-10	0.55257	0.947	0.929	1.12738e-05
RPL18AP3	1.27364e-06	0.547823	0.265	0.121	0.0606611
MALAT1	4.93724e-09	0.546082	0.988	0.968	0.000235151
GNAI2	0.00312374	0.53185	0.753	0.706	1
AAK1	0.0114463	0.522658	0.3	0.227	1
EEF1A1	1.0166e-19	0.520447	1	0.994	4.84189e-15
DPP4	0.00297787	0.519926	0.3	0.213	1
RPS27A	1.75445e-11	0.516562	0.988	0.976	8.3561e-07
CCNI	1.25311e-05	0.514417	0.759	0.654	0.596832
RACK1	3.13832e-06	0.512847	0.882	0.844	0.149472
SARAF	7.86049e-05	0.512629	0.853	0.796	1
RPS9	1.1525e-07	0.511753	0.924	0.856	0.00548911
GZMM	0.0166291	0.511436	0.376	0.318	1
SNHG22	0.00235241	0.510523	0.3	0.204	1
PTMAP5	0.0010566	0.509187	0.318	0.217	1
AP001324.1	0.00270243	0.500751	0.318	0.227	1
EML4	0.00214829	0.499841	0.565	0.466	1
DDX3X	0.0185804	0.499659	0.465	0.419	1
RPLP0	4.67517e-05	0.499478	0.806	0.731	1
ATRX	0.0410773	0.490114	0.459	0.385	1
RPL4	1.96227e-06	0.48731	0.865	0.822	0.093459
RPL22	0.0341396	0.486085	0.576	0.579	1
TNFAIP3	0.0397229	0.484977	0.671	0.656	1
KIAA0319L	0.00804056	0.484522	0.335	0.249	1
IL32	4.13959e-05	0.484468	0.865	0.846	1
RPL34P18	2.76058e-05	0.482236	0.282	0.152	1
RPL34	3.92799e-10	0.480031	0.982	0.988	1.87082e-05
RPL9	1.68435e-08	0.476337	0.971	0.945	0.000802221
PDCD4	0.00611981	0.469775	0.565	0.504	1
AHNAK	0.0133881	0.464022	0.571	0.526	1
HLA-DQB1	0.035641	0.462199	0.318	0.243	1
SH3KBP1	0.00931799	0.460663	0.476	0.417	1
EPB41	0.0308496	0.456375	0.341	0.275	1
EEF1D	0.000239458	0.452618	0.812	0.777	1
NAP1L1	0.00308887	0.452309	0.759	0.743	1
AL031847.2	0.041521	0.44535	0.459	0.415	1
RPS10	6.44731e-06	0.444942	0.929	0.891	0.307073
CREM	0.0234987	0.442359	0.424	0.346	1
RPL5	0.000217637	0.439194	0.941	0.875	1
TMSB4XP4	0.00212705	0.436715	0.588	0.532	1
BCLAF1	0.044909	0.435792	0.406	0.346	1
PABPC1	0.000344835	0.435217	0.788	0.757	1
TMSB10	0.00279898	0.430372	0.976	0.968	1
RPS2	7.89215e-10	0.423892	0.988	0.964	3.75887e-05
PTMA	1.33729e-07	0.423021	0.976	0.976	0.00636926
PRRC2C	0.0183542	0.420468	0.624	0.579	1
MT-CO3	8.08479e-06	0.411925	0.965	0.881	0.385063
CD5	0.0190975	0.403467	0.253	0.184	1
YWHAB	4.26583e-05	0.4031	0.888	0.854	1
RPSA	7.99782e-05	0.397116	0.876	0.893	1
CIAO1	0.00948922	0.393353	0.347	0.257	1
BTG1	5.21025e-05	0.385203	0.888	0.844	1
RPS8	3.87668e-06	0.384301	0.965	0.953	0.184638
HSPA5	0.0102269	0.379793	0.571	0.528	1
HSP90AB1	0.0464878	0.379398	0.7	0.692	1
ANP32B	0.0231108	0.377027	0.506	0.449	1
SON	0.00653669	0.376274	0.706	0.636	1
PPIA	0.000181247	0.375758	0.906	0.866	1
RPL36A-HNRNPH2	0.00294995	0.371062	0.553	0.49	1
ARHGDIB	0.0415715	0.369599	0.759	0.741	1
RBM3	0.0455143	0.367202	0.553	0.51	1
RPL32	3.45731e-05	0.365672	0.976	0.945	1
RPL36A	0.00545864	0.363678	0.688	0.702	1
PSMC5	0.0350968	0.359684	0.429	0.377	1
FBL	0.00265812	0.357901	0.406	0.296	1
NOP53	0.0388401	0.353177	0.653	0.63	1
HLA-C	3.60353e-08	0.350352	0.994	0.97	0.00171629
EEF1B2	0.038172	0.350304	0.676	0.646	1
HNRNPM	0.00191164	0.347247	0.565	0.464	1
RPL8	0.000259228	0.340982	0.929	0.877	1
ERAP2	0.0126053	0.340121	0.547	0.443	1
THRAP3	0.0463659	0.336791	0.447	0.385	1
RPS23P8	0.0208507	0.332916	0.276	0.2	1
RPL17	2.24597e-05	0.33068	0.941	0.897	1
RPL18	0.00016921	0.316121	0.935	0.911	1
RPL13A	2.45442e-06	0.312579	1	0.986	0.116899
RPS6	1.315e-05	0.311442	0.982	0.98	0.626309
HNRNPA1	0.0169608	0.304479	0.829	0.81	1
RPL26	0.00428301	0.303905	0.935	0.923	1
GMFG	0.00461798	0.302979	0.688	0.636	1
RPLP1	0.000158004	0.29551	0.988	0.978	1
RPL17-C18orf32	0.000209602	0.287565	0.941	0.897	1
RPS12	9.30589e-05	0.28689	0.982	0.964	1
MT-CO1	8.89549e-05	0.285436	0.976	0.923	1
RPL27A	1.01431e-05	0.283481	0.988	0.986	0.483098
BIRC3	0.00933201	0.275468	0.541	0.425	1
RPL10A	0.000558144	0.273247	0.847	0.826	1
TRAT1	0.0276324	0.269717	0.253	0.176	1
EEF2	0.0292137	0.259255	0.835	0.8	1
TPT1	0.00735113	0.255367	0.994	0.994	1
RPL7A	0.0495694	0.252272	0.9	0.907	1

## Sheet: Table S21
Table S21 Upregulated genes in CCL4+ CD8 T cell subset in HIV-1-Mtb group
genes	p_val	avg_log2FC	pct.1	pct.2	p_val_adj
IFI27	1.464e-08	2.64561	0.344	0.024	0.000697275
IFI44L	7.76914e-07	1.59966	0.353	0.083	0.0370028
RPS4Y1	5.13696e-12	1.36784	0.62	0.143	2.44663e-07
AL450405.1	9.12454e-08	1.19933	0.303	0.012	0.00434584
CTSC	5.22602e-08	1.17536	0.738	0.417	0.00248905
CMC1	0.000890998	1.1618	0.348	0.179	1
RSRP1	3.46847e-05	1.05085	0.611	0.393	1
CD8A	1.90582e-11	1.02115	0.824	0.476	9.07704e-07
CCR1	3.32648e-06	0.990719	0.33	0.06	0.158434
GNLY	0.0413516	0.98227	0.389	0.274	1
GIMAP7	0.000103598	0.960863	0.615	0.405	1
NKG7	3.39506e-09	0.947289	0.932	0.655	0.0001617
TARDBP	1.75746e-06	0.925455	0.389	0.095	0.0837041
IFI44	0.000582805	0.923147	0.348	0.155	1
IFI6	7.90481e-05	0.920516	0.308	0.095	1
SLFN5	0.000165175	0.906752	0.48	0.25	1
KLRK1	4.93324e-07	0.902286	0.756	0.452	0.0234961
RPS27L	7.54648e-05	0.901737	0.516	0.274	1
KLRC4-KLRK1	3.94063e-07	0.900659	0.756	0.452	0.0187684
PDCD1	3.08941e-06	0.880694	0.262	0.024	0.147142
TMEM179B	0.000324895	0.872121	0.262	0.083	1
CD8B	3.21283e-05	0.858831	0.615	0.369	1
MYL12A	1.10517e-06	0.856599	0.864	0.595	0.052637
CD3G	9.0048e-05	0.852815	0.561	0.333	1
ISG15	5.35583e-05	0.851585	0.62	0.333	1
SLAMF7	7.35007e-05	0.850448	0.602	0.357	1
GZMA	3.76216e-06	0.844953	0.891	0.69	0.179184
GZMK	3.16143e-06	0.82279	0.543	0.238	0.150572
CD81	7.40336e-06	0.818429	0.543	0.262	0.352607
SERPINB1	0.00219275	0.811279	0.376	0.202	1
PDCD10	0.000543772	0.770224	0.312	0.119	1
CIRBP	0.000855439	0.765553	0.57	0.369	1
NCOA3	0.00275333	0.763268	0.276	0.119	1
DDX3Y	1.43447e-07	0.76209	0.484	0.119	0.00683212
EIF1AY	5.42578e-05	0.7564	0.281	0.06	1
CCL5	1.21373e-08	0.751875	0.973	0.81	0.000578074
LSM8	0.00611476	0.747509	0.475	0.321	1
IFI27L2	0.000267936	0.719003	0.475	0.262	1
CCDC142	0.00331432	0.718412	0.253	0.107	1
NUFIP2	0.00342003	0.708141	0.281	0.131	1
LMO4	0.000133126	0.704704	0.443	0.202	1
CARD16	0.000252241	0.702367	0.398	0.19	1
CCL3L1	3.98759e-10	0.701675	0.643	0.238	1.89921e-05
GGA2	0.00892232	0.695955	0.376	0.238	1
CHURC1	0.00148075	0.694434	0.412	0.226	1
ATXN7L3B	0.00512789	0.693157	0.271	0.119	1
CASP1	0.00216821	0.688392	0.285	0.131	1
IFITM2	1.70748e-06	0.686721	0.959	0.81	0.0813239
OASL	0.000319749	0.686661	0.326	0.119	1
TRGC2	0.00220652	0.676685	0.452	0.25	1
TGFBR2	0.00251866	0.674559	0.353	0.179	1
IFITM3	0.0152029	0.673272	0.253	0.131	1
IVNS1ABP	4.46634e-05	0.672614	0.575	0.286	1
GPRIN3	0.00161725	0.672047	0.403	0.202	1
MT-ND1	2.56542e-05	0.667374	0.896	0.679	1
PRMT2	0.00221481	0.665087	0.253	0.095	1
BIN2	0.00279203	0.664701	0.38	0.202	1
PPP2R5A	4.51212e-05	0.664599	0.299	0.071	1
TMEM50A	0.00415246	0.662151	0.434	0.262	1
CREBRF	0.00536705	0.660332	0.276	0.131	1
PIM2	0.0181654	0.659258	0.357	0.226	1
ISG20	0.000422025	0.659228	0.543	0.321	1
MRPS18C	0.00488924	0.659027	0.294	0.143	1
TXNIP	0.000101199	0.656703	0.502	0.25	1
SHISA5	0.000882336	0.652965	0.462	0.262	1
IFITM1	1.12035e-05	0.651534	0.905	0.702	0.533602
CKLF-CMTM1	0.0322379	0.648204	0.376	0.262	1
GIMAP2	0.000705383	0.641345	0.267	0.095	1
HCST	6.25872e-06	0.634989	0.805	0.607	0.29809
AL157935.2	0.000473345	0.632393	0.281	0.095	1
PNRC2	0.00335985	0.63225	0.498	0.321	1
PAIP2	0.00956454	0.631128	0.412	0.274	1
SEM1	0.00170226	0.626219	0.638	0.44	1
ARPC3	5.90245e-05	0.620754	0.688	0.452	1
SAMD3	0.000806753	0.617654	0.33	0.131	1
RBM38	0.0162509	0.611149	0.371	0.238	1
SLAMF6	0.00157846	0.610982	0.281	0.107	1
NUB1	0.00535356	0.609856	0.335	0.19	1
CYFIP2	0.0106696	0.605848	0.308	0.179	1
SVIP	0.031317	0.604798	0.262	0.155	1
CD38	0.00296623	0.6047	0.294	0.131	1
YBX3	0.00288924	0.603724	0.258	0.107	1
CALM2	0.000716459	0.600686	0.783	0.548	1
SUB1	0.00024636	0.599747	0.81	0.607	1
LAG3	0.000797774	0.597397	0.647	0.417	1
IL27RA	0.00456867	0.595875	0.326	0.167	1
CD27	0.0103845	0.593314	0.344	0.202	1
ORMDL1	0.00348482	0.586018	0.407	0.238	1
MRPL33	0.0230579	0.58202	0.353	0.226	1
UQCR10	0.00197175	0.578352	0.498	0.333	1
ARL4C	0.000208245	0.578162	0.71	0.44	1
APOBEC3G	0.000139228	0.576377	0.674	0.429	1
VAMP2	0.00830692	0.573079	0.367	0.214	1
HCP5	0.0219791	0.567415	0.371	0.238	1
CYTIP	0.00801106	0.561509	0.443	0.298	1
PTMS	0.00252566	0.559156	0.376	0.19	1
ETNK1	0.00224946	0.556786	0.303	0.131	1
CCR5	0.000554137	0.555085	0.62	0.393	1
AL928654.3	9.56437e-05	0.550559	0.715	0.464	1
TRG-AS1	0.0134563	0.547293	0.317	0.179	1
CKLF	0.0159818	0.546932	0.593	0.452	1
FAM118A	0.0251608	0.544742	0.253	0.131	1
MYL12B	0.000548607	0.544156	0.787	0.643	1
CCDC88C	0.0132906	0.539838	0.262	0.131	1
RALGDS	0.0114679	0.535284	0.294	0.155	1
VTI1B	0.0252826	0.535063	0.276	0.155	1
UBE2V1	0.0181009	0.534711	0.389	0.25	1
LPXN	0.0483286	0.53419	0.267	0.167	1
CXCR4	0.0293854	0.529348	0.52	0.369	1
RABAC1	0.000669506	0.528502	0.529	0.298	1
NDUFB9	0.0184721	0.525785	0.394	0.25	1
MAF	0.0112217	0.523042	0.412	0.238	1
CSTB	0.00432051	0.522171	0.321	0.155	1
RAB35	0.0164608	0.518124	0.271	0.143	1
MRPS5	0.00188024	0.517706	0.317	0.131	1
CRIP1	0.000170078	0.514682	0.719	0.488	1
FKBP5	0.0120508	0.51325	0.285	0.143	1
LCK	0.00212295	0.513233	0.548	0.321	1
ATP6V0D1	0.0024476	0.511819	0.276	0.107	1
COX6B1	0.004172	0.509475	0.57	0.44	1
APOBEC3H	0.0104478	0.503215	0.321	0.167	1
TCIRG1	0.043023	0.502555	0.262	0.155	1
TMBIM4	0.0285295	0.50161	0.385	0.25	1
IQGAP1	0.00664798	0.499983	0.597	0.452	1
SH2D1A	0.0393121	0.49953	0.548	0.429	1
GIMAP4	0.0151095	0.495283	0.407	0.262	1
HDAC1	0.00865577	0.490393	0.353	0.202	1
ATP5PD	0.0287762	0.487567	0.416	0.274	1
NDUFB4	0.000590124	0.486747	0.385	0.167	1
NDUFC1	0.00678089	0.486741	0.335	0.19	1
AKIRIN1	0.0223105	0.486085	0.312	0.179	1
NIN	0.0144516	0.482165	0.339	0.19	1
OAS2	0.00656668	0.480451	0.262	0.119	1
PRF1	0.00217573	0.48016	0.661	0.452	1
NEAT1	0.012821	0.48003	0.787	0.655	1
TMEM9B	0.0219363	0.47999	0.303	0.179	1
COX17	0.00245863	0.478876	0.371	0.19	1
CNPY2	0.00036889	0.476244	0.258	0.071	1
ARHGDIA	0.0364197	0.475771	0.299	0.19	1
TMEM59	0.000322144	0.475369	0.566	0.333	1
LAMTOR5	0.000480982	0.474008	0.443	0.226	1
SERP1	0.00844069	0.472375	0.466	0.298	1
SMIM26	0.0184206	0.470978	0.312	0.179	1
CD48	0.000957124	0.470455	0.692	0.488	1
SRP9	0.00202738	0.468077	0.434	0.226	1
ATP5IF1	0.0284429	0.467593	0.462	0.321	1
EIF1B	0.0311233	0.467345	0.253	0.143	1
OGA	0.0055641	0.467034	0.511	0.321	1
APOBEC3C	0.00694643	0.466019	0.48	0.321	1
TMEM189-UBE2V1	0.0419132	0.465707	0.371	0.25	1
AUP1	0.0158732	0.463448	0.33	0.19	1
PNN	0.0117255	0.463349	0.525	0.369	1
LY6E	0.00081341	0.462209	0.552	0.321	1
EVL	0.00149508	0.460432	0.724	0.571	1
RBBP6	0.0256035	0.458902	0.326	0.19	1
UBE2L6	0.0051267	0.456012	0.493	0.333	1
ITSN2	0.0237029	0.454185	0.367	0.214	1
SAMD9	0.0305747	0.452722	0.385	0.25	1
INPP5D	0.0263352	0.452029	0.339	0.214	1
DYNLT1	0.00671699	0.447332	0.285	0.131	1
CCNL2	0.0187245	0.446815	0.339	0.202	1
LGALS8	0.0124947	0.446157	0.303	0.167	1
DDX39B	0.00590435	0.444997	0.439	0.274	1
ANXA1	0.00266365	0.444159	0.656	0.417	1
ARPC5L	0.00227133	0.443698	0.561	0.357	1
CTSD	0.0175715	0.443063	0.588	0.429	1
PLAAT4	0.0069709	0.440899	0.633	0.488	1
CNDP2	0.0128825	0.440097	0.308	0.167	1
EVI2B	0.0424735	0.435242	0.439	0.321	1
FGFR1OP2	0.0434002	0.435159	0.439	0.298	1
GRAP2	0.0467913	0.434755	0.299	0.179	1
ENSA	0.00463136	0.434541	0.543	0.333	1
ERICH1	0.0373715	0.433566	0.253	0.143	1
UQCRH	0.00202075	0.429487	0.615	0.417	1
LAT	0.0267575	0.427756	0.561	0.417	1
HIST1H4C	0.0482071	0.427648	0.317	0.202	1
GSTK1	0.0393072	0.427053	0.398	0.274	1
EIF3H	0.0059058	0.427001	0.493	0.321	1
UBL5	0.000601253	0.425977	0.71	0.512	1
AC008763.2	0.0216381	0.423237	0.299	0.167	1
PLEK	0.0248954	0.421467	0.357	0.226	1
HINT1	0.000966049	0.420585	0.724	0.5	1
CLEC2B	0.00459389	0.419956	0.624	0.44	1
ERH	0.0100918	0.417623	0.303	0.167	1
MT-ND2	0.00206016	0.416092	0.923	0.786	1
GLIPR2	0.014532	0.415279	0.317	0.167	1
GALM	0.0181654	0.414388	0.38	0.226	1
CLTA	0.0124855	0.411976	0.357	0.202	1
SQSTM1	0.0166379	0.410783	0.439	0.286	1
GIMAP5	0.00818496	0.409436	0.344	0.179	1
CTSS	0.0456919	0.409088	0.371	0.274	1
AL138752.2	0.0222955	0.407874	0.271	0.143	1
GABARAPL1	0.00876597	0.407	0.398	0.226	1
SYNE1	0.046866	0.405429	0.281	0.167	1
SMDT1	0.00676465	0.404232	0.299	0.143	1
COX7A2	0.00790176	0.402315	0.715	0.583	1
TRMT112	0.0330106	0.402197	0.57	0.452	1
POLR1D	0.0336225	0.400886	0.367	0.25	1
HMGB1	0.00297906	0.400287	0.792	0.643	1
GABARAP	0.0156178	0.399025	0.566	0.429	1
F2R	0.0254393	0.397651	0.299	0.167	1
PSMB10	0.018498	0.395723	0.57	0.417	1
ELOB	0.0222083	0.395397	0.43	0.286	1
DENND2D	0.00397605	0.393991	0.43	0.238	1
TIAL1	0.0155612	0.392794	0.353	0.202	1
ARF1	0.0220147	0.391541	0.511	0.381	1
TRAPPC1	0.00702958	0.390391	0.253	0.107	1
RAB1B	0.0440455	0.3895	0.312	0.202	1
PNISR	0.0068456	0.387786	0.701	0.512	1
GIMAP1	0.0404196	0.38561	0.312	0.19	1
LUC7L3	0.0341136	0.383786	0.602	0.464	1
MT-CYB	0.0269639	0.383183	0.851	0.857	1
C12orf75	0.00418926	0.38236	0.29	0.131	1
PARP9	0.00638643	0.381135	0.339	0.179	1
MIEN1	0.0133647	0.380802	0.262	0.131	1
COX5B	0.00610402	0.380229	0.552	0.381	1
COMMD6	0.00184364	0.37965	0.652	0.44	1
CD47	0.00433832	0.378905	0.33	0.155	1
ARIH2	0.0467496	0.376827	0.294	0.179	1
CST7	0.00144205	0.375065	0.783	0.607	1
COX8A	0.00915843	0.374651	0.593	0.429	1
ATP6V1G2-DDX39B	0.0319974	0.373315	0.281	0.167	1
TTC14	0.0440331	0.371813	0.38	0.262	1
HLA-DPA1	0.0394116	0.371764	0.575	0.488	1
RPL14	0.00404637	0.370466	0.91	0.845	1
CNOT7	0.0229589	0.370175	0.299	0.167	1
SKP1	0.0335039	0.368407	0.643	0.452	1
ELOC	0.029321	0.364865	0.339	0.202	1
ARHGAP9	0.0327529	0.363913	0.498	0.369	1
TMEM258	0.0052182	0.363431	0.538	0.321	1
RBX1	0.0169257	0.361226	0.425	0.274	1
AC120057.2	0.0162629	0.357669	0.561	0.417	1
COX16	0.0306516	0.357411	0.262	0.143	1
OST4	0.0462861	0.355841	0.692	0.548	1
ATP5F1E	0.00488394	0.355557	0.928	0.821	1
SLC25A5	0.0387403	0.35544	0.389	0.262	1
SAMSN1	0.00260288	0.351861	0.552	0.333	1
GZMH	0.00148286	0.350061	0.742	0.476	1
TAP1	0.0223145	0.349687	0.656	0.476	1
FAM49B	0.0239586	0.347942	0.344	0.214	1
CLK1	0.0174288	0.346324	0.552	0.405	1
SELENOT	0.0187685	0.346299	0.303	0.167	1
UBE2I	0.0253779	0.344227	0.443	0.298	1
AC109460.3	0.0283344	0.344101	0.57	0.417	1
RPS5	0.026345	0.343902	0.71	0.571	1
EIF4A2	0.0166829	0.34115	0.733	0.56	1
UQCR11	0.0239323	0.340332	0.67	0.5	1
MTCH1	0.022519	0.339656	0.33	0.19	1
RPL23	0.00189138	0.338661	0.982	0.917	1
ITGAL	0.0317608	0.336935	0.511	0.369	1
ATP6V1E1	0.0414066	0.336097	0.376	0.25	1
ZNF655	0.0480784	0.334815	0.357	0.262	1
RBIS	0.0122385	0.331797	0.303	0.155	1
CFL1	0.0411754	0.330973	0.851	0.786	1
CDC42SE1	0.00311368	0.330174	0.407	0.214	1
ARHGEF1	0.0127767	0.329657	0.425	0.262	1
TRAC	0.00525515	0.329496	0.801	0.643	1
RPL41	0.00185036	0.328719	0.991	0.964	1
GGNBP2	0.00874976	0.328457	0.371	0.19	1
TRAF3IP3	0.0334657	0.324827	0.416	0.274	1
PPIB	0.0320004	0.320434	0.62	0.464	1
AC040162.1	0.0466908	0.318921	0.552	0.417	1
GDI1	0.0371407	0.31808	0.271	0.155	1
BUB3	0.0262389	0.317934	0.471	0.321	1
APH1A	0.00497438	0.317265	0.262	0.107	1
CD164	0.00701395	0.316795	0.48	0.298	1
GARS	0.0157622	0.314128	0.308	0.167	1
LIMD2	0.0442443	0.313822	0.529	0.405	1
CTDSP1	0.0410117	0.313275	0.308	0.179	1
TOMM5	0.0380131	0.313209	0.276	0.155	1
WIPF1	0.0249675	0.31264	0.701	0.56	1
HNRNPR	0.00847494	0.30914	0.498	0.321	1
DRAP1	0.0308615	0.307112	0.367	0.226	1
UHMK1	0.0233984	0.30582	0.299	0.179	1
UQCRB	0.038798	0.301434	0.783	0.69	1
SRP14	0.00687062	0.300302	0.814	0.655	1
ANXA5	0.0322696	0.295197	0.412	0.274	1
COX14	0.0299182	0.294499	0.294	0.167	1
TSC22D3	0.0290296	0.293867	0.552	0.369	1
LSM7	0.0377378	0.291986	0.253	0.143	1
SLA2	0.0267318	0.29139	0.321	0.19	1
GIMAP1-GIMAP5	0.0275876	0.289482	0.326	0.19	1
PIM1	0.0348351	0.289435	0.462	0.321	1
PTK2B	0.0427906	0.289424	0.385	0.25	1
RPS29	0.00943634	0.289352	1	0.964	1
NDUFAB1	0.0230022	0.287894	0.38	0.238	1
COX7C	0.036748	0.28699	0.846	0.821	1
CTSA	0.0339286	0.28609	0.285	0.167	1
REEP5	0.0027714	0.284799	0.403	0.202	1
ERP29	0.00979217	0.284527	0.48	0.321	1
EOMES	0.0126862	0.282486	0.421	0.25	1
FERMT3	0.0328475	0.280316	0.262	0.143	1
HAVCR2	0.0296561	0.280093	0.357	0.226	1
PCED1B	0.00606975	0.278145	0.267	0.107	1
DUT	0.0201376	0.277709	0.29	0.155	1
RPL23A	0.0152382	0.277536	0.905	0.798	1
LBR	0.0200818	0.275949	0.367	0.214	1
RNASEK-C17orf49	0.0276926	0.274712	0.638	0.5	1
TMC6	0.0191699	0.272097	0.385	0.226	1
HLA-DRA	0.0371347	0.266469	0.511	0.381	1
GALNT1	0.0452866	0.265216	0.281	0.155	1
TXNL4A	0.0339939	0.264926	0.303	0.179	1
RFC1	0.030048	0.261752	0.258	0.131	1
DDOST	0.0223704	0.25965	0.308	0.167	1
UQCRFS1	0.035326	0.257567	0.312	0.19	1
KRT10	0.0237613	0.252344	0.299	0.167	1
CCL4	0.00212851	0.250915	0.941	0.81	1
TMSB4X	0.0416516	0.250713	0.991	0.976	1

## Sheet: Table S22
Table S22 Upregulated genes in CCL4+ CD8 T cell subset in TB group
genes	p_val	avg_log2FC	pct.1	pct.2	p_val_adj
HSPA1A	0.00238594	2.64679	0.31	0.176	1
DNAJB1	0.00131235	2.00919	0.369	0.226	1
IL2RA	0.00037797	1.49213	0.25	0.1	1
TNF	1.0032e-06	1.42457	0.429	0.167	0.0477805
NR4A1	3.0805e-05	1.37661	0.393	0.19	1
FOSB	0.0151303	1.34589	0.262	0.154	1
HSP90AA1	5.06436e-07	1.31155	0.929	0.824	0.0241205
CHD4	2.71015e-05	1.28752	0.571	0.357	1
NFKBID	9.4797e-06	1.2855	0.393	0.181	0.451499
LTB	2.04221e-10	1.2329	0.69	0.308	9.72665e-06
MAPKAPK2	0.00267301	1.22922	0.464	0.308	1
XIST	1.3687e-12	1.22138	0.31	0.027	6.51883e-08
CERK	0.000124681	1.1249	0.298	0.127	1
IL12RB2	1.30245e-06	1.11797	0.298	0.086	0.0620329
RORA	0.00361046	1.08224	0.286	0.158	1
AC006064.6	0.00929953	1.04984	0.417	0.299	1
REL	3.77599e-05	1.04404	0.571	0.376	1
CWF19L2	0.00474704	1.04144	0.25	0.127	1
TNFSF14	0.0217915	1.00921	0.44	0.33	1
HSPA5	0.000316793	1.00448	0.679	0.629	1
AC010733.2	0.000131294	0.973834	0.452	0.276	1
SUPT6H	0.00595976	0.967223	0.274	0.149	1
TNFRSF25	0.000897671	0.942306	0.274	0.127	1
MALAT1	3.03503e-06	0.925166	0.976	0.982	0.144552
KDM6B	0.00824665	0.901639	0.274	0.154	1
AC243919.1	1.64467e-05	0.894604	0.643	0.48	0.783323
RILPL2	0.0231282	0.88398	0.512	0.416	1
SLC2A3	0.0227247	0.877916	0.536	0.48	1
PPP1R15A	0.0284228	0.869601	0.298	0.195	1
CD82	0.000685937	0.845191	0.56	0.403	1
SPOCK2	0.00194894	0.82822	0.524	0.357	1
DDX21	0.00107284	0.8041	0.512	0.362	1
HSP90AB1	0.000126007	0.77771	0.833	0.747	1
SFPQ	0.000106089	0.744503	0.69	0.538	1
HSPA4	0.00278344	0.739568	0.369	0.213	1
NIPBL	0.00123796	0.735052	0.44	0.276	1
ILF2	0.00175271	0.732857	0.452	0.294	1
STARD7	0.0146557	0.727319	0.381	0.258	1
PTMA	7.37916e-07	0.726185	1	0.995	0.0351455
HNRNPU	3.74073e-05	0.715799	0.798	0.706	1
NFKB1	0.0425373	0.708446	0.405	0.299	1
KLRB1	3.70567e-06	0.699476	0.25	0.059	0.176494
PKM	0.00693598	0.694225	0.619	0.511	1
MFSD10	0.00882717	0.692314	0.25	0.131	1
HSPA8	0.00426443	0.68269	0.786	0.719	1
HLA-J	0.0235751	0.68203	0.56	0.498	1
ENO1	0.0198385	0.675201	0.714	0.674	1
DIAPH1	0.00116996	0.669747	0.524	0.344	1
SNHG22	0.0260066	0.66957	0.274	0.167	1
PDS5A	0.0264643	0.66829	0.298	0.195	1
PDIA3	0.0498918	0.6601	0.56	0.466	1
DPP4	0.00942216	0.659617	0.262	0.14	1
MACF1	0.00227579	0.656809	0.595	0.452	1
EGR3	5.261e-05	0.640898	0.333	0.127	1
MAP4K4	0.00562025	0.623541	0.25	0.127	1
FOXP1	0.0467649	0.623514	0.262	0.172	1
RPL13P12	0.00721779	0.621834	0.429	0.303	1
DDX3X	0.0121014	0.613999	0.607	0.493	1
NUCB2	0.043972	0.61183	0.262	0.167	1
ANP32E	0.0431018	0.605752	0.417	0.33	1
SLAMF1	0.0204516	0.60569	0.262	0.149	1
RPL18AP3	0.000715755	0.600766	0.298	0.145	1
CRELD2	0.00538641	0.593998	0.262	0.131	1
JUND	0.0262659	0.576123	0.595	0.498	1
ZNF281	0.0478702	0.575799	0.262	0.167	1
ARF4	0.0143872	0.558145	0.321	0.208	1
NME1-NME2	0.0243279	0.555918	0.536	0.416	1
NME2	0.0253527	0.550897	0.536	0.416	1
PABPC1	0.0125392	0.550732	0.869	0.783	1
ERBIN	0.0201966	0.542348	0.298	0.176	1
RNF19A	0.0440191	0.540306	0.56	0.466	1
RGCC	0.0317902	0.540105	0.488	0.385	1
SATB1	0.00314142	0.536295	0.298	0.149	1
CCNI	0.000513482	0.52712	0.75	0.683	1
LDHA	0.0479656	0.514892	0.56	0.457	1
EIF1AX	0.0306426	0.497631	0.321	0.213	1
RPS4X	0.000228933	0.492846	0.893	0.905	1
RPL36A-HNRNPH2	0.00553932	0.479823	0.619	0.48	1
RBM8A	0.0295521	0.45678	0.571	0.466	1
NOP58	0.0441303	0.453603	0.607	0.498	1
NCL	0.011995	0.450198	0.75	0.656	1
RPL8	0.0117122	0.435074	0.881	0.887	1
TRBC2	0.0239879	0.426817	0.905	0.91	1
RPL36A	0.00280896	0.40705	0.798	0.724	1
NDFIP1	0.020966	0.399032	0.488	0.344	1
RPL13	0.00428842	0.395483	0.94	0.959	1
C16orf72	0.0178615	0.374755	0.345	0.204	1
YWHAB	0.026486	0.343581	0.81	0.828	1
TOX4	0.0422725	0.331895	0.286	0.176	1
RPLP0	0.0309295	0.329141	0.81	0.765	1
TPT1	0.00249571	0.325346	1	1	1
VSIR	0.0374547	0.320109	0.286	0.172	1
AC245033.4	0.0325298	0.31215	0.726	0.674	1
EEF1B2	0.0220064	0.304095	0.738	0.71	1
EEF1A1	5.76154e-05	0.30307	1	1	1

## Sheet: Table S23
Table S23 Upregulated genes in GNLY+ CD8T cell subset in HIV-1-Mtb group
genes	p_val	avg_log2FC	pct.1	pct.2	p_val_adj
IFI27	2.11873e-31	3.35359	0.593	0.033	1.00911e-26
SCGB1A1	2.07013e-07	2.14423	0.405	0.222	0.00985961
GNLY	8.92743e-27	1.96074	0.839	0.497	4.25196e-22
KLRC1	5.53889e-18	1.57213	0.429	0.046	2.63806e-13
LAG3	5.32359e-31	1.52259	0.821	0.314	2.53552e-26
CD27	5.04433e-24	1.42821	0.685	0.196	2.40251e-19
CD8B	1.29808e-29	1.41602	0.847	0.281	6.18251e-25
TIMD4	5.10711e-20	1.38516	0.496	0.065	2.43242e-15
FCGR3A	3.19931e-17	1.3225	0.546	0.137	1.52377e-12
CD8A	2.94393e-31	1.29465	0.925	0.32	1.40214e-26
PRF1	4.42566e-31	1.29055	0.907	0.503	2.10785e-26
CCL4	3.31276e-16	1.28042	0.859	0.523	1.5778e-11
NKG7	3.95883e-32	1.25958	0.984	0.654	1.88551e-27
GZMB	1.35837e-13	1.23517	0.889	0.686	6.46964e-09
HAVCR2	1.71239e-25	1.22655	0.669	0.163	8.15576e-21
IFI44L	4.68907e-14	1.21665	0.46	0.111	2.23331e-09
CD59	9.87892e-14	1.19111	0.512	0.17	4.70513e-09
KLRK1	1.07997e-24	1.18207	0.825	0.301	5.14367e-20
KLRC4-KLRK1	2.12656e-24	1.17196	0.823	0.301	1.01284e-19
RPS4Y1	4.27273e-26	1.1703	0.653	0.092	2.03501e-21
LYST	5.00151e-16	1.16829	0.673	0.34	2.38212e-11
ITGA1	8.30469e-15	1.16503	0.536	0.163	3.95536e-10
CTSC	9.18334e-21	1.14574	0.881	0.595	4.37384e-16
ACP5	4.28065e-17	1.13795	0.504	0.118	2.03879e-12
CCL5	2.64743e-28	1.10852	0.996	0.928	1.26092e-23
KLRD1	3.01905e-15	1.10735	0.663	0.261	1.43791e-10
SLPI	1.51193e-09	1.10534	0.274	0.046	7.20102e-05
CCR1	1.02312e-12	1.07753	0.458	0.137	4.87293e-08
ISG15	7.36256e-09	1.05753	0.77	0.608	0.000350664
CCL3	4.54741e-06	1.04119	0.446	0.235	0.216584
IFI6	4.86582e-12	1.02616	0.488	0.176	2.31749e-07
MT-RNR2	1.71935e-05	1.01806	0.994	0.993	0.818893
GZMK	2.06772e-13	1.00108	0.663	0.34	9.84814e-09
BCL2L11	7.75075e-13	0.971175	0.623	0.294	3.69153e-08
OAS1	1.79134e-12	0.956801	0.391	0.085	8.5318e-08
LINC01871	1.30397e-11	0.921056	0.78	0.549	6.21055e-07
EIF1AY	5.69111e-17	0.910604	0.438	0.052	2.71056e-12
IFITM3	1.05663e-09	0.90758	0.478	0.216	5.03253e-05
HPGD	9.13358e-10	0.907293	0.385	0.118	4.35014e-05
CTSD	4.01467e-17	0.885741	0.841	0.529	1.91211e-12
RGS1	4.03881e-07	0.855123	0.532	0.32	0.019236
S100A9	6.45443e-08	0.852481	0.272	0.059	0.00307412
APOBEC3G	4.54681e-14	0.847904	0.829	0.529	2.16555e-09
CEBPD	4.32628e-08	0.847269	0.448	0.222	0.00206052
MX1	2.56787e-09	0.817905	0.5	0.235	0.000122303
CBLB	5.54516e-10	0.79933	0.587	0.32	2.64105e-05
ISG20	1.23982e-11	0.794888	0.726	0.418	5.90499e-07
RSAD2	4.05956e-09	0.793884	0.296	0.065	0.000193349
GNPTAB	5.28024e-11	0.78043	0.554	0.248	2.51487e-06
GZMA	8.81361e-14	0.776944	0.962	0.797	4.19775e-09
NEAT1	4.26313e-07	0.757071	0.899	0.725	0.0203045
USP18	1.29201e-07	0.748535	0.308	0.092	0.00615357
IFITM1	1.56008e-14	0.748328	0.966	0.843	7.43035e-10
PLAAT4	1.25075e-09	0.734755	0.853	0.673	5.95705e-05
SDCBP	5.73384e-09	0.725555	0.397	0.15	0.000273091
SELL	1.61201e-08	0.718967	0.363	0.118	0.00076777
IGF2R	3.5143e-09	0.698751	0.556	0.294	0.000167379
IFITM2	4.86019e-15	0.693474	0.988	0.915	2.31481e-10
PHLDA1	3.60894e-06	0.692251	0.518	0.32	0.171886
FGFBP2	1.05693e-09	0.689658	0.397	0.118	5.03396e-05
CD2BP2	8.4913e-08	0.683315	0.504	0.261	0.00404423
TXLNGY	1.22196e-09	0.679086	0.266	0.033	5.81996e-05
FAM118A	9.90276e-08	0.672302	0.351	0.124	0.00471648
TIGIT	5.11294e-10	0.671972	0.48	0.176	2.43519e-05
S100A8	0.00131413	0.669289	0.262	0.15	1
EOMES	3.05942e-09	0.666575	0.423	0.15	0.000145714
SAMD3	8.24438e-13	0.665256	0.518	0.17	3.92663e-08
LY6E	4.6306e-09	0.64671	0.718	0.464	0.000220546
MT-CO2	6.41808e-08	0.642092	0.968	0.941	0.0030568
DDX3Y	2.98238e-12	0.628818	0.419	0.092	1.42045e-07
NCOA3	1.68641e-06	0.626922	0.429	0.222	0.0803204
CTSA	4.41932e-08	0.624008	0.45	0.209	0.00210484
GALNT2	0.000107018	0.623045	0.335	0.183	1
HERC5	6.55967e-07	0.621897	0.254	0.065	0.0312424
SAMD9L	1.05279e-05	0.617367	0.603	0.405	0.501424
CCR2	1.18209e-07	0.609828	0.31	0.092	0.00563005
CASP1	2.93255e-07	0.606157	0.446	0.222	0.0139671
UQCR10	3.42149e-09	0.602699	0.663	0.412	0.000162959
GCH1	2.96694e-06	0.597869	0.381	0.19	0.14131
LPIN2	0.000139909	0.59687	0.476	0.333	1
CLDND1	3.71835e-07	0.596024	0.538	0.301	0.0177098
SAMD9	5.8381e-05	0.595344	0.526	0.353	1
N4BP1	3.76352e-06	0.594222	0.411	0.209	0.179249
SLAMF7	2.29604e-07	0.5937	0.518	0.275	0.0109356
AL049629.2	2.40334e-08	0.585443	0.323	0.092	0.00114466
GLRX	8.02784e-07	0.581134	0.313	0.118	0.038235
APOBEC3H	2.0074e-08	0.576844	0.47	0.203	0.000956083
TRG-AS1	2.78746e-06	0.574858	0.425	0.203	0.132761
HIST1H4C	4.0035e-06	0.571858	0.419	0.203	0.190679
SAMHD1	6.5564e-05	0.571452	0.665	0.516	1
TBL1X	3.38923e-07	0.570296	0.29	0.078	0.0161422
GIMAP7	1.3467e-07	0.569565	0.849	0.686	0.00641407
ELF1	4.5217e-07	0.562206	0.621	0.412	0.021536
IVNS1ABP	1.2256e-05	0.559985	0.653	0.444	0.583728
MT-CYB	1.73329e-05	0.558186	0.921	0.915	0.825534
IFI44	1.45277e-08	0.557462	0.542	0.275	0.000691925
LGALS9	2.07474e-06	0.555118	0.333	0.137	0.0988159
EVI2A	2.36822e-05	0.551318	0.651	0.484	1
PIK3AP1	2.6564e-08	0.551278	0.262	0.052	0.00126519
ZBP1	5.38643e-07	0.547344	0.403	0.17	0.0256545
ERMP1	4.92662e-07	0.547259	0.349	0.131	0.0234645
FASLG	7.81229e-07	0.545001	0.421	0.19	0.0372084
LSM8	1.23747e-06	0.543267	0.579	0.34	0.058938
GCNT1	2.84499e-07	0.542914	0.256	0.059	0.0135501
LGALS1	3.44085e-06	0.541054	0.595	0.399	0.163881
CD63	5.81152e-06	0.538222	0.738	0.556	0.276791
CCL4L2	0.000779802	0.536289	0.387	0.255	1
ERI1	1.75716e-07	0.531985	0.327	0.111	0.00836901
ANXA1	2.64718e-07	0.530366	0.841	0.621	0.012608
MT-ND1	1.14574e-06	0.529735	0.919	0.856	0.0545693
CD55	2.4446e-06	0.529056	0.29	0.098	0.116431
UBE2L6	3.35996e-05	0.519426	0.653	0.497	1
CLIC3	1.95856e-09	0.516758	0.276	0.039	9.32823e-05
CHST12	6.40526e-07	0.514075	0.496	0.268	0.030507
RSRP1	5.68666e-06	0.513846	0.724	0.529	0.270844
PTGER2	9.7131e-09	0.511439	0.302	0.065	0.000462616
LITAF	5.14326e-07	0.50967	0.712	0.503	0.0244963
WARS	6.94799e-05	0.504151	0.444	0.268	1
PTMS	1.63635e-08	0.501959	0.442	0.183	0.000779361
RAD23B	1.14453e-06	0.501292	0.435	0.222	0.0545117
SLAMF6	9.57227e-08	0.487382	0.417	0.17	0.00455908
C12orf75	1.79725e-08	0.485891	0.52	0.248	0.000855996
NT5C3A	0.00155927	0.484861	0.349	0.222	1
UBL5	4.17505e-07	0.482759	0.827	0.608	0.0198849
GABARAPL2	2.78946e-06	0.479422	0.613	0.392	0.132857
NAMPT	0.000120399	0.478716	0.371	0.209	1
GABARAPL1	2.16325e-10	0.477763	0.468	0.17	1.03031e-05
GIMAP1-GIMAP5	0.00168214	0.477658	0.542	0.412	1
MRPS36	2.84183e-05	0.475315	0.379	0.196	1
RAB29	1.05352e-06	0.475085	0.5	0.261	0.0501771
SH2D1A	0.000770004	0.474655	0.593	0.464	1
TRAC	2.71361e-05	0.473916	0.901	0.784	1
PTPN4	0.00042997	0.473185	0.403	0.248	1
MFF	0.000256793	0.473048	0.319	0.176	1
ANXA5	8.57735e-05	0.472959	0.665	0.477	1
IRF9	0.000601675	0.472004	0.415	0.281	1
LINC02446	0.000227707	0.470821	0.254	0.105	1
GBP3	0.000158058	0.46981	0.333	0.163	1
SLFN5	0.000597605	0.469535	0.776	0.667	1
RTP4	6.42822e-05	0.468177	0.264	0.111	1
PLAAT3	0.000434461	0.467716	0.288	0.144	1
EMC7	2.09036e-06	0.465915	0.385	0.176	0.0995596
JARID2	3.92049e-05	0.46108	0.312	0.15	1
NDUFB5	6.24562e-05	0.455004	0.399	0.229	1
CARD8	0.000112574	0.453906	0.45	0.275	1
CD38	1.04994e-05	0.450779	0.488	0.275	0.500066
OAS2	3.65914e-05	0.450239	0.442	0.261	1
SLC38A2	0.00143021	0.448506	0.363	0.235	1
MAPK1	0.000861484	0.448009	0.399	0.255	1
TIA1	0.000216777	0.446221	0.407	0.255	1
CST7	9.75934e-10	0.444862	0.889	0.68	4.64818e-05
VAMP1	0.00014333	0.440529	0.254	0.111	1
S1PR4	9.65559e-05	0.438858	0.476	0.301	1
AC007192.1	8.97163e-06	0.438298	0.327	0.144	0.427301
MT2A	0.000761058	0.436953	0.411	0.261	1
CCR5	4.82975e-05	0.436684	0.825	0.667	1
S100A11	9.12857e-05	0.436074	0.673	0.51	1
YARS	0.00183998	0.434284	0.49	0.373	1
SYTL2	0.00261697	0.432343	0.427	0.301	1
CCND2	0.0102998	0.431932	0.502	0.373	1
IL10RA	5.91347e-05	0.431602	0.556	0.366	1
ECH1	0.0001459	0.430942	0.536	0.353	1
2023-03-07	5.57018e-05	0.430721	0.315	0.144	1
NDUFB4	0.000110956	0.429652	0.534	0.379	1
PGGHG	0.00511324	0.429388	0.26	0.15	1
SP140	0.00231787	0.42794	0.581	0.471	1
MT-ND4	0.000591331	0.42658	0.938	0.922	1
PSMD6	1.4868e-05	0.426516	0.389	0.196	0.708135
NUFIP2	0.00585905	0.424911	0.385	0.275	1
MIA2	9.05031e-05	0.424743	0.274	0.118	1
NMI	0.000181069	0.4227	0.464	0.301	1
ABI3	4.81705e-06	0.421452	0.373	0.176	0.229427
ORMDL1	0.000110253	0.417587	0.502	0.327	1
SDHD	1.25342e-07	0.416422	0.317	0.092	0.00596981
SP100	0.000111919	0.410765	0.722	0.582	1
FAM78A	9.98225e-05	0.41016	0.373	0.209	1
PSMD7	0.00105407	0.410107	0.472	0.327	1
GIMAP5	0.00674051	0.406678	0.565	0.451	1
PDCD1	1.32759e-07	0.406199	0.256	0.052	0.00632305
PLSCR1	5.22249e-06	0.405953	0.466	0.248	0.248737
RABAC1	0.00050027	0.405835	0.659	0.503	1
PDLIM2	0.000616241	0.404941	0.278	0.144	1
DOCK8	0.000486115	0.404831	0.486	0.333	1
CASP4	0.00182906	0.403354	0.476	0.34	1
FNTA	0.000836695	0.402654	0.369	0.229	1
PTK2B	8.67797e-06	0.400517	0.526	0.314	0.413314
ARHGAP9	3.57036e-06	0.40031	0.617	0.399	0.170049
SERPINB9	3.35748e-05	0.39746	0.27	0.111	1
SQSTM1	3.25947e-05	0.397141	0.687	0.484	1
DUSP5	0.0106826	0.394899	0.315	0.216	1
ATP6V1B2	0.00558506	0.394681	0.335	0.229	1
WNK1	0.00328265	0.394647	0.554	0.431	1
ID2	0.00407896	0.39361	0.718	0.627	1
MT-ND2	0.00110589	0.393341	0.942	0.922	1
PCED1B	0.000484385	0.392464	0.317	0.176	1
UPP1	0.00929722	0.389503	0.313	0.209	1
CYTIP	0.000975347	0.389434	0.573	0.431	1
PAPOLA	0.00043754	0.389322	0.565	0.418	1
ITGA4	0.000168677	0.389089	0.677	0.497	1
APOBEC3C	0.000241507	0.386296	0.623	0.458	1
PRDX5	0.000876342	0.385826	0.571	0.438	1
PDHB	0.000266883	0.385527	0.323	0.176	1
STX16	0.0122568	0.384995	0.468	0.359	1
XAF1	0.000806867	0.384115	0.77	0.647	1
ITGB7	0.00777089	0.383616	0.458	0.333	1
NDUFB9	0.00116805	0.383502	0.569	0.438	1
TXN	0.00065359	0.382079	0.696	0.549	1
C1D	6.67951e-05	0.381155	0.296	0.137	1
B4GALT3	0.000766876	0.380585	0.312	0.176	1
IFI30	0.000226754	0.380217	0.294	0.15	1
PPWD1	0.022659	0.380128	0.302	0.216	1
DDX60	8.8794e-05	0.380103	0.341	0.176	1
COX8A	9.61765e-05	0.379986	0.704	0.529	1
NDUFA4	0.000277711	0.378356	0.692	0.562	1
COX6C	0.00153305	0.377975	0.849	0.752	1
RAB27A	0.000764435	0.37778	0.768	0.66	1
HEXIM1	0.00671555	0.377612	0.353	0.235	1
EXOC5	0.000581316	0.374916	0.262	0.131	1
GBP4	0.000679059	0.372068	0.627	0.471	1
WIPF1	0.000173919	0.370424	0.855	0.758	1
EIF2AK2	0.00222195	0.369713	0.405	0.268	1
VPS26A	0.00673087	0.368966	0.274	0.17	1
CARHSP1	0.000726581	0.367735	0.27	0.137	1
GIMAP2	9.06144e-05	0.367667	0.393	0.222	1
POLD4	0.00388105	0.365759	0.365	0.255	1
OAS3	0.00772391	0.365307	0.29	0.183	1
KIAA2013	0.00506789	0.364059	0.31	0.196	1
GGA2	4.57306e-05	0.363108	0.54	0.373	1
SAMSN1	0.000394068	0.362828	0.599	0.431	1
TMBIM4	0.0161318	0.360723	0.468	0.373	1
SERPINB1	0.0394788	0.359423	0.607	0.542	1
UBE2F	0.000425536	0.355877	0.298	0.15	1
OXCT1	0.000756127	0.353603	0.276	0.144	1
SRP9	0.00743129	0.352502	0.589	0.484	1
EIF4A2	0.000920748	0.351977	0.792	0.673	1
SHISA5	0.00298994	0.351719	0.643	0.536	1
TBC1D1	1.16091e-05	0.351712	0.343	0.144	0.552917
SH3GLB1	0.00544349	0.35122	0.472	0.353	1
AL157935.2	1.70366e-06	0.351164	0.407	0.17	0.0811419
PSAP	0.000199027	0.350474	0.808	0.621	1
HERPUD2	0.0039034	0.350174	0.421	0.301	1
IL2RB	0.000180408	0.349961	0.8	0.654	1
VMP1	3.25605e-05	0.349539	0.524	0.32	1
MDH1	0.00376361	0.349387	0.437	0.314	1
ARAP2	0.0451431	0.348375	0.49	0.425	1
ECHS1	0.0100789	0.347309	0.28	0.19	1
NDFIP2	0.0103464	0.346455	0.256	0.157	1
POLR2K	0.000450721	0.346367	0.319	0.176	1
CERS2	0.000314975	0.345664	0.323	0.176	1
PELO	0.00130877	0.345238	0.286	0.157	1
MRPL51	0.000142711	0.344797	0.538	0.346	1
TBX21	0.00722155	0.344586	0.387	0.268	1
AP003419.1	0.00245676	0.34417	0.349	0.229	1
PCBP1	0.000382274	0.343885	0.78	0.66	1
ARHGEF1	0.00039043	0.343758	0.562	0.392	1
PDE3B	0.000162822	0.343272	0.395	0.216	1
SELPLG	0.000872749	0.343199	0.77	0.608	1
SPATS2L	0.0344821	0.34255	0.317	0.235	1
RBIS	0.000692219	0.341562	0.46	0.301	1
TIMM8B	0.00410993	0.338331	0.371	0.248	1
REEP5	0.00367734	0.338065	0.605	0.503	1
CHMP3	0.0200875	0.337142	0.313	0.222	1
KLHL24	0.000892582	0.336758	0.262	0.131	1
DIDO1	0.0026488	0.336004	0.28	0.17	1
PIK3R5	0.000282102	0.335671	0.337	0.183	1
GIMAP6	0.000610148	0.334642	0.456	0.288	1
TXNDC12	0.00421128	0.332023	0.272	0.163	1
METTL5	0.00190582	0.331977	0.296	0.17	1
MCL1	9.43775e-05	0.331595	0.942	0.85	1
AKIRIN2	0.00520159	0.330969	0.319	0.216	1
USP11	0.00158241	0.330063	0.274	0.144	1
H3F3A	0.000154737	0.32926	0.784	0.647	1
VEZF1	0.00106531	0.328003	0.288	0.157	1
TRIM22	0.000540115	0.326531	0.619	0.451	1
GBP2	0.000703088	0.326361	0.825	0.706	1
DNAJC7	0.00380288	0.326259	0.359	0.222	1
PCGF5	0.000793171	0.325581	0.276	0.144	1
GBP1	0.0426258	0.32519	0.488	0.418	1
CYTOR	0.00541404	0.324477	0.75	0.621	1
AC116366.3	0.0364794	0.322949	0.315	0.235	1
M6PR	0.00371709	0.321716	0.506	0.379	1
POLR2F	0.0251459	0.3215	0.369	0.281	1
AC040162.1	0.0101368	0.320005	0.69	0.595	1
CXCR4	0.00129593	0.31989	0.595	0.412	1
HACD4	0.000112708	0.318717	0.298	0.137	1
JPT1	0.00402257	0.318437	0.56	0.399	1
PRKCH	0.0276114	0.316744	0.609	0.523	1
NDUFA9	6.21709e-05	0.315595	0.315	0.137	1
GIMAP1	0.000180175	0.315114	0.562	0.373	1
PYCARD	0.000630061	0.314714	0.423	0.281	1
TRIM69	0.00536499	0.314649	0.365	0.242	1
UBB	2.88923e-06	0.314448	0.968	0.915	0.137608
DYNLL1	0.00373646	0.314036	0.665	0.523	1
UQCRC2	0.00691932	0.31339	0.442	0.333	1
CLEC2D	0.00288331	0.313317	0.825	0.699	1
PARK7	0.00935368	0.312652	0.667	0.582	1
NDUFB3	5.98838e-05	0.31251	0.5	0.314	1
C22orf39	0.0122697	0.312314	0.264	0.17	1
IGFLR1	0.0191921	0.31187	0.371	0.268	1
PREX1	0.0258844	0.311276	0.52	0.412	1
PPP1R16B	0.00886821	0.310752	0.45	0.34	1
RCSD1	0.000462095	0.310681	0.478	0.314	1
CCDC90B	0.00716639	0.310647	0.315	0.203	1
IRF7	0.00026149	0.310292	0.431	0.268	1
CD44	0.00770433	0.309015	0.802	0.745	1
MT-ND4L	0.002333	0.308902	0.397	0.261	1
NDUFS6	0.014375	0.308259	0.601	0.503	1
ST6GALNAC6	5.13526e-05	0.308164	0.31	0.131	1
NDUFC1	0.000480423	0.30812	0.488	0.307	1
DDOST	0.000555688	0.305874	0.45	0.268	1
TKT	0.00117432	0.304204	0.389	0.235	1
TRGC2	2.33397e-05	0.30364	0.48	0.268	1
CASP8	0.000888858	0.303309	0.444	0.281	1
NDUFB6	4.09508e-05	0.302133	0.351	0.17	1
NSMCE4A	0.0183597	0.301943	0.25	0.157	1
TRANK1	0.000433831	0.301867	0.355	0.203	1
RABEP1	0.00135	0.301811	0.319	0.176	1
DUSP2	0.000152968	0.301514	0.365	0.19	1
DPM1	0.00442593	0.300741	0.29	0.176	1
CD52	0.0140556	0.299755	0.837	0.752	1
LMO4	0.0193031	0.299687	0.438	0.327	1
ATP5MF	0.000138155	0.299432	0.752	0.601	1
DMAC1	0.00262948	0.29788	0.282	0.163	1
YPEL3	0.0201133	0.297762	0.508	0.412	1
MOB1A	0.000934329	0.297182	0.53	0.405	1
ADAM10	0.00326951	0.296224	0.292	0.17	1
PSMB8-AS1	0.000946223	0.29599	0.361	0.216	1
BLOC1S2	0.00714634	0.295888	0.325	0.209	1
ERP44	0.0212569	0.295458	0.367	0.275	1
FCMR	0.000365046	0.295324	0.325	0.163	1
PSMD9	0.0270856	0.294916	0.349	0.261	1
BTN3A2	0.000738929	0.294583	0.778	0.621	1
PPM1K	0.00224028	0.293517	0.365	0.222	1
FYN	0.00115286	0.293084	0.748	0.595	1
CCDC69	0.00322783	0.292256	0.494	0.34	1
ATP5MC2	0.0013783	0.292181	0.893	0.791	1
SMIM26	0.000854681	0.291803	0.413	0.261	1
TRIM25	0.00345903	0.291442	0.349	0.222	1
SYNE1	0.011608	0.291072	0.437	0.32	1
PDCD10	0.0119659	0.290183	0.361	0.255	1
CYBA	0.000515622	0.290024	0.885	0.765	1
EFR3A	0.00616117	0.289856	0.292	0.176	1
RBCK1	0.000351399	0.289775	0.385	0.229	1
PARP8	0.000525964	0.289526	0.476	0.307	1
ROMO1	0.00216371	0.289013	0.601	0.444	1
CCNG1	0.0103829	0.288331	0.302	0.19	1
SIRT7	0.00224028	0.28813	0.363	0.229	1
HOPX	0.000452416	0.287547	0.573	0.379	1
MT-ATP6	0.0111387	0.28753	0.986	0.993	1
RAB11B	0.0104587	0.287224	0.446	0.333	1
CCDC59	0.0290439	0.286396	0.327	0.222	1
SAT1	0.00265955	0.285353	0.714	0.575	1
PSMB10	0.0234344	0.284453	0.683	0.614	1
FDFT1	0.00075996	0.284422	0.365	0.222	1
CD7	0.000631107	0.28432	0.427	0.255	1
ANKRD49	0.0189909	0.283827	0.28	0.19	1
PAXX	0.0212508	0.283568	0.331	0.242	1
EDEM1	0.0146892	0.283552	0.294	0.196	1
CPNE1	0.00340161	0.281636	0.498	0.359	1
NIN	0.00511119	0.280692	0.413	0.281	1
ATP5MD	0.0117866	0.280617	0.75	0.621	1
GDE1	0.0404225	0.280188	0.345	0.268	1
VAMP8	0.00177886	0.279644	0.55	0.392	1
MYL12A	0.0012432	0.279535	0.921	0.856	1
THEMIS	0.00681615	0.27945	0.45	0.314	1
PVRIG	0.0188397	0.279409	0.359	0.261	1
CDC25B	0.00107324	0.279007	0.363	0.216	1
AL445685.3	0.0195945	0.275515	0.256	0.17	1
PSMD14	0.00643173	0.275438	0.274	0.163	1
CHMP5	0.0184298	0.27439	0.327	0.229	1
NDUFB1	0.00205155	0.273829	0.613	0.458	1
LAP3	0.00601519	0.27329	0.313	0.196	1
FBXO7	0.00543716	0.273037	0.371	0.248	1
WAC	0.0182689	0.27118	0.641	0.549	1
PTGER4	0.00294611	0.270514	0.393	0.255	1
MAT2B	0.000345002	0.270022	0.512	0.333	1
IMMT	0.0070412	0.269646	0.365	0.248	1
PRDX6	0.0168559	0.268937	0.5	0.392	1
DCTN3	0.00446854	0.268916	0.387	0.261	1
STAG3	0.0278949	0.267906	0.363	0.275	1
SRGN	0.000418641	0.267869	0.954	0.856	1
USP48	0.0304875	0.267815	0.349	0.255	1
ADGRG1	1.04242e-05	0.267601	0.335	0.137	0.496485
TMEM219	0.00362728	0.267321	0.329	0.203	1
HSBP1	0.021957	0.266848	0.294	0.209	1
BIRC2	0.0101317	0.26667	0.389	0.268	1
AC114490.2	0.00114907	0.266263	0.339	0.196	1
SERP1	0.00163128	0.265872	0.599	0.438	1
CHCHD1	0.013383	0.265484	0.415	0.314	1
PPP2CA	0.0106985	0.265084	0.46	0.34	1
NDUFC2	0.0165673	0.263803	0.552	0.425	1
BTN3A3	0.00101972	0.262706	0.29	0.15	1
MARS	0.00492608	0.26245	0.339	0.216	1
LEPROTL1	0.00934524	0.261508	0.611	0.503	1
VAPA	0.00605197	0.261194	0.363	0.248	1
SMAD2	0.00129457	0.260522	0.28	0.144	1
CLEC2B	0.0267726	0.259772	0.732	0.634	1
ARPC3	0.000457586	0.259684	0.837	0.739	1
TBCC	0.000267134	0.259604	0.258	0.111	1
CNPY2	0.0026365	0.259525	0.399	0.268	1
CREB1	0.0178511	0.259519	0.254	0.163	1
CRIP1	0.000169987	0.259426	0.879	0.725	1
GSDMD	0.0184042	0.259339	0.444	0.359	1
PIK3IP1	0.00265322	0.258557	0.452	0.294	1
ADAM8	0.0042749	0.258344	0.486	0.366	1
AGO2	0.00949133	0.257811	0.353	0.235	1
IDS	0.0342327	0.257626	0.649	0.549	1
ARF1	0.000489877	0.25756	0.647	0.51	1
AD000671.2	0.0257293	0.256977	0.377	0.275	1
ERVK3-1	0.00976655	0.25663	0.278	0.176	1
CSTB	0.00483188	0.2563	0.49	0.359	1
INSIG1	0.000700738	0.256086	0.308	0.157	1
CNIH1	0.000171583	0.256022	0.26	0.111	1
MAP2K2	0.00142355	0.255311	0.48	0.333	1
COA6	0.00458349	0.254664	0.304	0.183	1
EVI2B	0.0389841	0.254152	0.562	0.471	1
SMC6	0.0152763	0.253851	0.337	0.216	1
AL928654.3	0.00021486	0.253237	0.875	0.725	1
TMBIM1	0.0282275	0.252461	0.341	0.242	1
RDH11	0.0107453	0.251771	0.343	0.229	1
POLR2L	0.00680794	0.251458	0.55	0.431	1
NDUFS8	0.00268586	0.251167	0.381	0.235	1
GZMH	1.29447e-08	0.250428	0.817	0.503	0.000616531
AC244197.3	0.0294692	0.250062	0.619	0.51	1
PTPN22	0.00453097	0.250013	0.482	0.366	1

## Sheet: Table S24
Table S24 Upregulated genes in GNLY+ CD8T cell subset in TB group
genes	p_val	avg_log2FC	pct.1	pct.2	p_val_adj
XIST	4.182e-44	1.62868	0.386	0.008	1.9918e-39
HLA-J	5.43752e-20	1.60397	0.667	0.421	2.58978e-15
LTB	2.90026e-17	1.44351	0.712	0.377	1.38134e-12
KDSR	3.71791e-20	1.27184	0.346	0.069	1.77077e-15
KLRB1	7.52134e-23	1.26935	0.32	0.042	3.58226e-18
IL7R	1.09798e-07	1.24537	0.392	0.19	0.00522945
SPOCK2	4.50573e-17	1.17892	0.791	0.544	2.14599e-12
YWHAQ	1.06049e-09	1.09694	0.699	0.589	5.05092e-05
HBB	0.0105023	1.0524	0.281	0.159	1
ALOX5AP	5.54706e-14	1.05204	0.725	0.474	2.64195e-09
RORA	7.52189e-11	1.04363	0.523	0.274	3.58253e-06
HSP90AA1	3.79098e-09	1.03708	0.948	0.929	0.000180557
SNHG22	3.55783e-12	0.972738	0.412	0.159	1.69453e-07
AC243919.1	1.96706e-14	0.923014	0.752	0.619	9.36872e-10
ANKRD12	2.131e-07	0.855371	0.68	0.524	0.0101495
AC005912.1	5.43337e-10	0.838799	0.582	0.357	2.5878e-05
GOLGA4	0.00136919	0.825134	0.484	0.385	1
CTSH	2.76615e-22	0.822035	0.314	0.042	1.31746e-17
SCARNA17	5.79544e-13	0.791664	0.288	0.075	2.76025e-08
DDX3X	6.10123e-11	0.779902	0.706	0.526	2.90589e-06
EML4	1.00973e-05	0.779148	0.562	0.417	0.480916
IL12RB2	1.3995e-09	0.767158	0.366	0.159	6.66553e-05
AQP3	5.76066e-11	0.766184	0.353	0.125	2.74369e-06
ZNF292	1.40845e-06	0.733667	0.418	0.234	0.0670816
SEPTIN6	3.19589e-05	0.73351	0.588	0.484	1
MALAT1	5.29456e-08	0.731686	0.987	0.998	0.00252169
CD6	1.43506e-09	0.726402	0.693	0.522	6.83491e-05
LGALS3	0.000852065	0.72035	0.608	0.565	1
CD5	1.78347e-11	0.714678	0.425	0.179	8.49432e-07
SMC1A	0.00188784	0.707938	0.379	0.27	1
GOLGA8A	1.52701e-06	0.707798	0.588	0.419	0.0727282
SLC2A3	2.42504e-05	0.699229	0.569	0.442	1
DEK	0.000331187	0.683412	0.667	0.603	1
ZNRF1	2.35154e-12	0.680439	0.353	0.119	1.11999e-07
HSPD1	0.0263839	0.676341	0.595	0.534	1
CD4	3.54464e-24	0.671276	0.268	0.018	1.68824e-19
HSP90AB1	0.00253582	0.670405	0.837	0.796	1
S100A4	1.62275e-08	0.6564	0.83	0.708	0.000772883
CD82	4.24688e-06	0.654142	0.686	0.595	0.20227
PBRM1	0.00210189	0.645559	0.386	0.27	1
TNFRSF25	3.0858e-09	0.639643	0.425	0.208	0.00014697
ANKRD36C	1.98443e-05	0.629069	0.314	0.165	0.945145
MIAT	0.0152481	0.625353	0.523	0.468	1
CERK	0.00081054	0.617483	0.386	0.28	1
DDX21	0.000352034	0.613213	0.458	0.327	1
CTSB	0.000236271	0.611831	0.536	0.45	1
GLUL	2.51468e-06	0.606899	0.333	0.165	0.119769
RPS4X	5.3864e-13	0.606276	0.98	0.954	2.56543e-08
TAX1BP1	0.00367587	0.596663	0.699	0.677	1
ACTB	0.000625281	0.596176	0.856	0.851	1
GOLGB1	0.00747519	0.583699	0.497	0.419	1
NFKBIA	0.000170475	0.583563	0.634	0.494	1
JAML	3.68355e-05	0.582429	0.49	0.327	1
ANP32E	0.00361702	0.580362	0.51	0.437	1
MAST4	6.90036e-09	0.577813	0.288	0.099	0.00032865
EEF1B2P6	2.1547e-06	0.576822	0.477	0.319	0.102624
FNBP1	0.000119548	0.576579	0.634	0.538	1
MIF	1.83713e-05	0.568862	0.627	0.496	0.874986
AP000350.4	2.56413e-05	0.568477	0.614	0.488	1
ASAP1	6.1175e-09	0.568299	0.307	0.119	0.000291364
ANKRD36	1.3498e-06	0.563487	0.261	0.111	0.0642884
RPL13P12	4.43229e-06	0.562548	0.621	0.494	0.211101
AC138811.2	2.82832e-10	0.561631	0.856	0.889	1.34707e-05
ZFP36L1	4.66715e-06	0.560527	0.621	0.472	0.222287
BCLAF1	0.000237044	0.558617	0.588	0.47	1
SYNE2	0.0068022	0.557386	0.752	0.702	1
RPL18AP3	1.0818e-05	0.553793	0.431	0.268	0.515238
FURIN	8.99889e-05	0.548619	0.556	0.425	1
CD28	1.23777e-07	0.548546	0.294	0.125	0.00589526
RPL39	1.56027e-05	0.547278	0.719	0.663	0.743125
CD84	0.00186886	0.544592	0.346	0.23	1
BTG1	9.52848e-06	0.541943	0.915	0.841	0.453822
TRAT1	0.000196558	0.541122	0.301	0.173	1
FXYD5	0.00259959	0.540224	0.484	0.393	1
GZMM	0.000264699	0.536996	0.444	0.323	1
CCNI	5.15506e-05	0.524408	0.784	0.748	1
TRERF1	2.98305e-07	0.520648	0.261	0.101	0.0142077
RPS10-NUDT3	1.3789e-08	0.519128	0.843	0.833	0.000656744
PAG1	0.0208772	0.51807	0.595	0.589	1
DHX36	0.00498949	0.514747	0.529	0.425	1
RPS26	2.87873e-06	0.511631	0.817	0.752	0.137108
AL365361.1	0.0054608	0.511325	0.346	0.264	1
IL32	1.71211e-05	0.507407	0.908	0.95	0.815445
MAP4K4	0.00311306	0.503116	0.32	0.222	1
ENO1	0.000598169	0.502632	0.843	0.829	1
MFHAS1	6.65442e-05	0.50037	0.346	0.2	1
TMSB10	0.000139766	0.499346	0.974	0.982	1
RPS3A	8.52309e-09	0.493832	0.961	0.976	0.000405938
RBM27	0.00690607	0.491841	0.333	0.25	1
PKM	0.0150283	0.491545	0.621	0.603	1
AL031847.2	1.241e-05	0.490795	0.693	0.589	0.591062
AHNAK	0.0082829	0.489356	0.673	0.643	1
NR3C1	0.00297991	0.488513	0.431	0.321	1
SYNCRIP	0.0173367	0.487396	0.595	0.546	1
EFHD2	0.00273578	0.485775	0.621	0.548	1
COTL1	0.000646936	0.485149	0.778	0.742	1
EIF5B	0.0181761	0.480879	0.497	0.438	1
ACTG1	0.0162217	0.480415	0.954	0.972	1
STAT5B	0.000879	0.479863	0.536	0.417	1
CKLF-CMTM1	0.0184917	0.478652	0.51	0.478	1
TNFAIP8	0.0045706	0.475967	0.451	0.369	1
DPP4	0.000359821	0.475555	0.49	0.347	1
AC091959.3	5.7786e-05	0.475455	0.307	0.171	1
CHD2	0.00283104	0.472058	0.621	0.542	1
HAX1	0.0460399	0.470059	0.294	0.232	1
KDM5B	0.00289094	0.469577	0.34	0.228	1
AP005263.1	0.00182185	0.467798	0.562	0.466	1
SSB	0.00479769	0.467591	0.536	0.438	1
FYB1	0.00273901	0.462991	0.784	0.812	1
ANKRD11	0.000489988	0.461185	0.569	0.44	1
TPI1	0.0338401	0.459876	0.654	0.647	1
HSP90AA2P	9.30641e-07	0.45762	0.333	0.169	0.0443246
MBP	0.00517725	0.455798	0.477	0.381	1
SURF4	0.0105021	0.454014	0.582	0.514	1
MON1B	0.0112515	0.444385	0.373	0.284	1
RPLP2	1.58198e-08	0.44261	0.935	0.962	0.000753466
CUTALP	0.00113116	0.442186	0.327	0.206	1
RPL36A-HNRNPH2	0.000165817	0.44209	0.68	0.635	1
GNAI2	0.000251	0.438707	0.797	0.806	1
SMARCA2	0.0122546	0.437181	0.451	0.349	1
QSOX1	7.07095e-06	0.434689	0.268	0.123	0.336775
PTMA	3.14872e-07	0.434267	1	0.996	0.0149967
RBM25	0.00617596	0.432451	0.699	0.647	1
JUNB	4.06818e-05	0.432415	0.366	0.212	1
PCM1	0.0177654	0.426012	0.536	0.466	1
PABPC4	0.0227811	0.425182	0.268	0.194	1
HNRNPU	0.0027833	0.424574	0.837	0.827	1
EEF1A1	2.75469e-14	0.422726	1	1	1.312e-09
PRPF4B	0.00740638	0.422194	0.582	0.51	1
RPL9	1.21805e-08	0.418329	1	0.978	0.000580131
TACC1	0.0445627	0.417383	0.484	0.435	1
MPHOSPH8	0.048809	0.413668	0.608	0.587	1
TMEM173	1.39735e-06	0.413306	0.294	0.131	0.0665531
ITPR2	0.0085186	0.412712	0.261	0.169	1
AAK1	0.00539825	0.412668	0.373	0.27	1
AC245033.4	1.56284e-06	0.412403	0.837	0.81	0.0744348
RNF213	0.0110978	0.410422	0.824	0.867	1
SPTY2D1	0.0490256	0.409952	0.359	0.296	1
USP1	0.0117603	0.408728	0.346	0.254	1
RANGAP1	0.0173458	0.406635	0.255	0.179	1
RPL13	1.80431e-09	0.404294	0.98	0.98	8.59355e-05
AC013394.1	0.0109605	0.40014	0.392	0.296	1
TCERG1	0.0132914	0.399876	0.32	0.224	1
RPS27AP16	0.000260872	0.399299	0.634	0.53	1
G3BP1	0.0107378	0.397909	0.497	0.421	1
RPL22	2.62115e-05	0.395975	0.791	0.744	1
DAPK2	0.00401512	0.39416	0.333	0.228	1
LCP1	0.00127181	0.392708	0.895	0.915	1
RPL6	7.96965e-09	0.38952	0.987	0.95	0.000379579
RAPGEF6	4.77506e-05	0.389029	0.366	0.212	1
SYT11	0.00691845	0.387989	0.294	0.198	1
RPS2	4.44765e-11	0.38796	1	0.986	2.11833e-06
ACTN4	0.000804395	0.38721	0.725	0.704	1
KIAA0319L	0.0456367	0.386041	0.464	0.395	1
EEF1D	0.000341105	0.385506	0.882	0.903	1
HCLS1	0.0100722	0.385389	0.745	0.774	1
ATP1A1	0.000494572	0.385278	0.608	0.486	1
AC010197.2	0.0178208	0.383691	0.379	0.288	1
CAPZB	0.000152007	0.381434	0.758	0.712	1
OSTF1	0.0443139	0.379326	0.431	0.377	1
PDE4B	0.0214844	0.378103	0.314	0.232	1
AC008695.1	3.98204e-05	0.376681	0.327	0.181	1
RPS10	5.08059e-07	0.374876	0.974	0.962	0.0241978
HIF1A	0.0252352	0.374471	0.379	0.317	1
ERICH1	0.00524721	0.372821	0.275	0.177	1
SRRM1	0.0078171	0.372562	0.51	0.425	1
RPS27A	9.65015e-07	0.369261	0.993	0.992	0.0459617
RPLP1	1.16673e-07	0.368242	0.993	0.996	0.00555688
PDCD4	0.0476543	0.366782	0.516	0.466	1
TUBA4A	0.00379393	0.365753	0.438	0.319	1
SMARCC1	0.0319283	0.362036	0.418	0.359	1
CHMP4B	0.0158033	0.358489	0.497	0.425	1
SLC20A1	0.000988538	0.355686	0.379	0.254	1
RNF145	0.00828969	0.35409	0.412	0.312	1
PGK1	0.00925862	0.352175	0.765	0.71	1
AP002990.1	2.73128e-05	0.350634	0.908	0.885	1
TPM3	0.0196739	0.350226	0.817	0.871	1
AEBP2	0.0324983	0.350167	0.288	0.214	1
TAF1D	0.00609591	0.348906	0.66	0.621	1
SNHG5	0.00703842	0.348545	0.778	0.698	1
IL17RA	0.0017645	0.345835	0.314	0.198	1
EEF1G	2.58281e-05	0.3457	0.908	0.885	1
RPL21	1.03604e-07	0.345106	0.974	0.986	0.00493444
LRRFIP1	0.0259351	0.34487	0.732	0.704	1
INPP4B	0.00416751	0.343144	0.281	0.181	1
BZW1	0.0262076	0.34251	0.536	0.478	1
HTATSF1	0.0353126	0.339714	0.412	0.323	1
AL023653.1	0.00166161	0.339304	0.294	0.188	1
GON4L	0.0186393	0.338625	0.288	0.206	1
SEC11C	0.0468463	0.337508	0.516	0.454	1
CD69	0.0497685	0.335136	0.373	0.294	1
EEF1B2	0.00247373	0.334547	0.784	0.762	1
AL138963.4	0.0138205	0.333316	0.418	0.337	1
TMEM123	0.0260215	0.33204	0.412	0.331	1
CALM1	0.00157732	0.329405	0.895	0.905	1
AP001324.1	0.00591439	0.328539	0.484	0.389	1
SSRP1	0.0306668	0.327933	0.412	0.335	1
MBNL1	0.0237315	0.326633	0.732	0.706	1
SF1	0.00673516	0.325751	0.484	0.397	1
YAF2	0.00566358	0.324897	0.281	0.183	1
RBM3	0.0408423	0.32315	0.647	0.619	1
PABPC1	0.000345228	0.322432	0.922	0.885	1
RPL32	0.000458923	0.31882	0.993	0.984	1
RPL3	6.16783e-06	0.318336	0.98	0.978	0.293761
CITED2	0.000710782	0.316644	0.268	0.151	1
PSMA7	0.0152329	0.315213	0.81	0.788	1
AC135178.3	0.00383626	0.312321	0.49	0.395	1
BIRC3	0.00678793	0.311872	0.516	0.411	1
BCL3	0.0051218	0.311312	0.294	0.2	1
RPS23P8	0.00106673	0.309869	0.471	0.339	1
HLA-DPA1	0.0146874	0.307465	0.608	0.528	1
PTMAP5	0.00430213	0.305221	0.451	0.343	1
IL18RAP	0.00344411	0.29991	0.261	0.159	1
BATF	0.00569768	0.296171	0.464	0.363	1
RPL10	0.000117651	0.29597	0.967	0.962	1
TPT1	1.34737e-05	0.293975	1	0.998	0.641727
RPL36A	0.00134844	0.29374	0.843	0.863	1
CXCR6	0.0217279	0.292034	0.595	0.504	1
AP001267.5	0.0356683	0.290636	0.667	0.685	1
RPS9	0.000540608	0.290101	0.948	0.937	1
NCL	0.0208404	0.28659	0.752	0.76	1
TRPS1	0.0170421	0.285838	0.281	0.194	1
RUNX1	1.24991e-06	0.285659	0.261	0.101	0.0595305
HPCAL1	0.0107203	0.2841	0.268	0.179	1
RASGRP1	0.0138443	0.281635	0.49	0.397	1
GPI	0.040251	0.280949	0.412	0.341	1
ISG20L2	0.040988	0.272445	0.333	0.26	1
RNH1	0.0200491	0.267818	0.275	0.2	1
USP36	0.0162815	0.266676	0.333	0.238	1
RPL27A	0.0164842	0.265881	0.993	0.996	1
RPL7	0.00553263	0.263206	0.908	0.931	1
EIF3A	0.0195362	0.262765	0.712	0.69	1
RPL6P27	0.00158628	0.258324	0.281	0.175	1
PTP4A2	0.0163951	0.258187	0.83	0.843	1
HLA-C	4.37956e-06	0.257643	1	1	0.20859
RSBN1	0.0302522	0.256797	0.261	0.187	1
ZRSR2	0.0175522	0.254927	0.301	0.212	1
MGAT4A	0.0297822	0.252825	0.425	0.341	1
RPS6	2.66569e-05	0.251651	1	0.998	1
CPD	0.0336089	0.251204	0.288	0.214	1

[truncated: 6 more sheets: Table S25, Table S26, Table S27, Table S28, Table S29, Table S30]
