# Supplementary material for: Uncovering the Bronchoalveolar Single-Cell Landscape of Patients With Pulmonary Tuberculosis With Human Immunodeficiency Virus Type 1 Coinfection
Source: J Infect Dis. 2024 Feb 27;230(3):e524–35. doi: 10.1093/infdis/jiae042 (PMC11420811; doi:10.1093/infdis/jiae042)
Supplement: jiae042_Supplementary_Data [file jiae042_supplementary_data.zip › supplementary table 2.xlsx]

## Sheet: Sheet1
		Filter conditions：gene(per.cell) > 200 & percent.mt(per.cell)< 10 & filter doublets (0.05)
		Raw Data					After Filtering
	sample	cell number	UMI_mean	UMI_median	Gene_mean	Gene_median	cell number	UMI_mean	UMI_median	Gene_mean	Gene_median
HIV-TB	P11-HT	1955	2690.37	1714	1014.08	826	1696	2701.93	1679	1045.48	834
	P12-HT	4014	5044.42	3506.5	1699.82	1446.5	3445	5091.64	3580	1704.9	1448
	P13-HT	1703	3633.93	2210	1195.2	950	1202	4270.87	2832	1479.55	1279.5
	P14-HT	2695	4869.71	2900	1660.82	1350	2421	4920.1	2903	1673.71	1354
	P15-HT	230	5247.72	3801	1615.98	1520.5	188	5705.66	4135	1836.21	1657.5
	P16-HT	417	7600.43	6019	1578.06	1398	279	8404.46	7786	2003.08	2034
	P17-HT	1707	5261.33	1911	1252.64	745	1467	4627.79	1845	1237.14	736
	P18-HT	1629	7009.68	3619	1708.22	1307	1257	7403.35	4706	1851.98	1609
	P19-HT	120	20042.5	13397	3514.51	3109	109	20340.7	13627	3582.5	3238
TB	P01-TB	1531	3445.62	1826	1223.56	894	1316	3405.38	1802	1218.57	888
	P02-TB	1656	2218.24	1419.5	949.242	762.5	1355	2211.6	1445	975.441	772
	P03-TB	496	2727.24	2376	1062.92	991	451	2627.6	2355	1045.38	982
	P04-TB	363	1550.97	1161	781.121	687	337	1446.05	1124	750.475	674
	P05-TB	76	6507.39	4236	1795.68	1530	71	5534.86	4078	1689.73	1516
	P06-TB	304	793.293	529	434.641	335	268	719.22	507	407.261	318
	P07-TB	435	8231.98	6565	1929.98	1812	407	8161.02	6466	1925.24	1794
	P08-TB	252	7044.45	4524.5	1624.36	1310	222	6758.03	4737	1631.1	1427
	P09-TB	2400	5332.19	3808	1621.67	1414.5	2209	5220.12	3714	1604.27	1399
	P10-TB	424	4162.07	3595.5	1367.12	1248.5	358	4148.78	3615	1370.17	1259
							19058
