# Supplementary material for: Uncovering the Bronchoalveolar Single-Cell Landscape of Patients With Pulmonary Tuberculosis With Human Immunodeficiency Virus Type 1 Coinfection
Source: J Infect Dis. 2024 Feb 27;230(3):e524–35. doi: 10.1093/infdis/jiae042 (PMC11420811; doi:10.1093/infdis/jiae042)
Supplement: jiae042_Supplementary_Data [file jiae042_supplementary_data.zip › Supplementary table 3-14.xlsx]

## Sheet: Table S3
Table S3 Upregulated genes of FABP4+ MΦ subset in HIV-1-Mtb group
genes	p_val	avg_log2FC	pct.1	pct.2	p_val_adj
MT2A	1.3752e-25	2.31395	0.7	0.246	6.54978e-21
SCGB1A1	3.95735e-27	1.93963	0.724	0.239	1.8848e-22
KRT13	2.11488e-36	1.85323	0.639	0.007	1.00728e-31
SPRR3	2.98628e-37	1.81771	0.655	0.015	1.4223e-32
NEAT1	6.87436e-42	1.66243	0.964	0.381	3.27412e-37
S100P	1.76707e-29	1.57046	0.6	0.06	8.41622e-25
ISG15	4.17014e-26	1.52798	0.89	0.507	1.98616e-21
HSPA1A	1.66853e-27	1.36808	0.822	0.388	7.94688e-23
SLC11A1	2.24258e-34	1.35578	0.949	0.455	1.0681e-29
SCGB3A1	2.16468e-19	1.34523	0.565	0.172	1.03099e-14
MALAT1	1.12086e-32	1.23026	0.996	0.716	5.33845e-28
MAL	2.96137e-20	1.22287	0.474	0.045	1.41044e-15
CAPS	6.49562e-22	1.20132	0.52	0.075	3.09374e-17
IFITM2	6.18487e-17	1.17182	0.773	0.41	2.94573e-12
SLPI	1.66671e-14	1.12741	0.476	0.134	7.93819e-10
EEF1D	9.11118e-24	1.09448	0.923	0.56	4.33947e-19
SPRR2A	2.72081e-18	1.04467	0.391	0	1.29587e-13
IFI27	1.79516e-16	1.04291	0.923	0.627	8.54998e-12
ATF4	5.45751e-15	1.03456	0.765	0.433	2.5993e-10
HLA-DQA2	5.01789e-20	1.0084	0.74	0.269	2.38992e-15
CD81	2.34243e-31	1.00536	0.994	0.858	1.11565e-26
TMPRSS11B	6.9204e-17	0.991779	0.367	0	3.29605e-12
FTL	8.29676e-35	0.965699	1	1	3.95158e-30
SIGLEC1	7.20671e-18	0.954312	0.723	0.328	3.43241e-13
CD163	1.74581e-14	0.953917	0.841	0.597	8.31493e-10
ATP5ME	8.57366e-22	0.919115	0.929	0.627	4.08346e-17
PRSS21	5.74367e-11	0.916823	0.32	0.045	2.7356e-06
RPS19	2.43377e-37	0.910821	0.996	1	1.15916e-32
HSPB1	1.41208e-16	0.90499	0.867	0.59	6.72546e-12
RETN	1.89965e-09	0.892883	0.598	0.299	9.04765e-05
S100A9	4.10269e-17	0.89193	0.977	0.91	1.95403e-12
MT-ND3	1.09399e-19	0.885538	0.969	0.776	5.21044e-15
S100A8	3.57732e-11	0.875338	0.95	0.694	1.70381e-06
KRT19	1.16898e-11	0.80722	0.361	0.075	5.56762e-07
MT-ATP6	4.33211e-16	0.80078	0.991	0.94	2.0633e-11
IFITM1	1.86145e-05	0.799205	0.357	0.179	0.886572
MUC1	2.13092e-13	0.796476	0.311	0.007	1.01491e-08
LCN2	2.00492e-13	0.794056	0.333	0.022	9.54904e-09
TSPAN1	1.19016e-12	0.788462	0.372	0.075	5.66849e-08
RPS24	6.12228e-24	0.77762	0.997	0.91	2.91592e-19
CTSD	1.05683e-26	0.765664	0.999	0.985	5.03346e-22
GPX3	1.01608e-08	0.763809	0.476	0.224	0.000483938
IFITM3	9.38165e-11	0.760853	0.883	0.627	4.46829e-06
GLDN	2.0693e-08	0.760422	0.421	0.172	0.000985568
LAIR1	6.06541e-16	0.75486	0.882	0.597	2.88884e-11
PRPF38B	3.03995e-12	0.747304	0.674	0.299	1.44787e-07
WFDC2	3.55057e-10	0.743842	0.337	0.075	1.69106e-05
S100A6	9.59865e-18	0.711282	0.992	0.933	4.57164e-13
HEXB	7.51366e-18	0.709288	0.965	0.821	3.57861e-13
TIMP1	6.72808e-07	0.703843	0.52	0.313	0.0320445
HSP90AA1	2.85146e-19	0.703734	0.995	0.925	1.35809e-14
IGHA1	8.3464e-12	0.694473	0.284	0.007	3.97523e-07
CD14	4.65809e-09	0.693129	0.72	0.455	0.000221855
FAM20C	1.74556e-09	0.692681	0.455	0.179	8.31375e-05
RPL36AL	5.47243e-16	0.690125	0.903	0.634	2.60641e-11
BRI3	3.07274e-18	0.68905	0.954	0.851	1.46348e-13
DDIT3	3.85042e-09	0.682895	0.407	0.157	0.000183388
RPL8	1.5594e-19	0.682645	0.994	0.94	7.42709e-15
AL450405.1	5.00148e-11	0.674973	0.306	0.045	2.3821e-06
CCL5	1.78058e-07	0.667177	0.365	0.149	0.00848055
VSIG4	1.79317e-10	0.661119	0.908	0.746	8.54051e-06
MCOLN1	2.3178e-10	0.659314	0.532	0.231	1.10392e-05
GNLY	3.73123e-09	0.653051	0.267	0.045	0.000177711
PRAM1	4.70714e-07	0.652694	0.399	0.194	0.0224192
LILRB3	2.46044e-10	0.646993	0.622	0.321	1.17186e-05
BPIFB1	1.76497e-07	0.644656	0.262	0.067	0.0084062
P2RX7	9.06196e-09	0.641853	0.428	0.172	0.000431603
HSPA5	6.36091e-11	0.637984	0.876	0.59	3.02957e-06
SAMHD1	3.41793e-15	0.635192	0.99	0.843	1.62789e-10
DAZAP2	1.16554e-11	0.634879	0.721	0.425	5.55122e-07
RSPH1	9.47462e-09	0.624178	0.254	0.037	0.000451257
FGR	2.1811e-10	0.620366	0.689	0.373	1.03881e-05
ATP6V0C	9.40236e-12	0.617112	0.92	0.701	4.47816e-07
AC093525.2	1.06498e-11	0.616273	0.92	0.701	5.07228e-07
MFGE8	4.76429e-08	0.611205	0.268	0.06	0.00226913
NDUFAF8	5.21354e-09	0.610076	0.53	0.269	0.00024831
METRNL	5.37359e-10	0.60716	0.451	0.172	2.55933e-05
RPS9	3.16987e-17	0.606864	0.983	0.903	1.50975e-12
TYMP	1.51305e-07	0.606387	0.862	0.664	0.00720635
TPPP3	1.6122e-08	0.60501	0.264	0.052	0.000767859
PLXND1	9.89108e-08	0.604614	0.413	0.187	0.00471093
ACSL1	1.56779e-10	0.599567	0.746	0.425	7.46708e-06
PPDPF	2.0717e-09	0.598041	0.51	0.224	9.86709e-05
XAF1	3.59801e-12	0.597023	0.782	0.433	1.71366e-07
RPS4Y1	2.26408e-11	0.596403	0.747	0.381	1.07833e-06
ATP6AP1	1.09391e-12	0.59453	0.924	0.664	5.21009e-08
MANF	1.83181e-07	0.594468	0.409	0.187	0.00872455
TRIR	1.91828e-10	0.59373	0.606	0.313	9.13637e-06
IL10RB	1.96171e-12	0.589634	0.578	0.231	9.34322e-08
AHNAK	2.82852e-11	0.588774	0.769	0.381	1.34717e-06
ERAP2	6.81432e-08	0.588301	0.479	0.231	0.00324553
C3AR1	6.04229e-11	0.586698	0.559	0.231	2.87782e-06
GADD45GIP1	3.62674e-09	0.580785	0.484	0.216	0.000172734
DYNLL1	5.28138e-10	0.577821	0.821	0.604	2.51542e-05
RPL9	1.12025e-15	0.577149	0.994	0.985	5.33555e-11
HYPK	7.28105e-12	0.574145	0.586	0.261	3.46782e-07
CPM	4.3172e-09	0.574035	0.7	0.396	0.00020562
MRPL52	5.44699e-09	0.573323	0.593	0.313	0.000259429
MT-CYB	2.94086e-09	0.569765	0.976	0.896	0.000140067
GNB2	1.57922e-10	0.566096	0.805	0.47	7.52149e-06
TMC6	2.50812e-08	0.564447	0.562	0.299	0.00119457
HLA-A	1.22974e-14	0.563689	0.999	0.97	5.85701e-10
NCF4	6.26829e-08	0.560934	0.467	0.224	0.00298546
HSP90AB1	7.60745e-12	0.556748	0.97	0.776	3.62328e-07
CTSL	0.000462436	0.556387	0.914	0.776	1
C1QA	8.37829e-11	0.552224	0.965	0.903	3.99041e-06
ITGAX	3.40626e-06	0.54987	0.611	0.373	0.162234
PCBP1	3.15501e-09	0.548387	0.8	0.552	0.000150267
EDF1	4.14572e-10	0.547729	0.795	0.493	1.97452e-05
RPL35	3.80127e-13	0.54624	0.947	0.821	1.81047e-08
SERF2	2.65161e-15	0.543863	0.992	0.963	1.26291e-10
DYNC1H1	1.27096e-10	0.540831	0.603	0.276	6.05335e-06
MPHOSPH8	2.81161e-08	0.540497	0.632	0.321	0.00133911
C4orf48	3.77091e-08	0.540289	0.508	0.261	0.00179601
NDUFA13	1.56795e-09	0.538307	0.872	0.619	7.46782e-05
TMEM258	2.68561e-09	0.537909	0.688	0.396	0.00012791
KCNE1	1.5844e-08	0.536377	0.287	0.06	0.000754617
DPP7	2.08423e-09	0.536026	0.722	0.433	9.92676e-05
RPL38	3.32404e-15	0.529254	0.994	0.978	1.58318e-10
RPS4X	2.01301e-11	0.525023	0.968	0.813	9.58756e-07
H2AFJ	3.78097e-09	0.524796	0.514	0.231	0.00018008
RPS28	4.94085e-13	0.523352	0.984	0.888	2.35323e-08
RPL37	2.2556e-13	0.521362	0.986	0.933	1.0743e-08
RPL23	3.01402e-10	0.521065	0.965	0.933	1.43552e-05
RPL37A	3.75291e-13	0.517377	0.995	0.97	1.78743e-08
MLPH	2.35187e-06	0.517035	0.316	0.127	0.112015
SLC1A3	1.66088e-06	0.513479	0.41	0.201	0.0791042
SLC20A1	3.47101e-06	0.513153	0.308	0.127	0.165317
NSMCE1	1.88513e-07	0.512702	0.441	0.201	0.00897848
GSN	2.58807e-07	0.508523	0.765	0.507	0.0123264
TCIRG1	1.68824e-09	0.505803	0.737	0.425	8.04076e-05
MGAT1	2.17342e-08	0.505714	0.833	0.575	0.00103516
COX5B	1.14722e-09	0.505528	0.884	0.679	5.464e-05
NAA38	7.48364e-08	0.504288	0.561	0.313	0.00356431
LTB	4.69157e-07	0.503462	0.368	0.157	0.022345
MMP19	7.2537e-07	0.501691	0.31	0.104	0.0345479
RPL32	7.07585e-11	0.500993	0.981	0.94	3.37009e-06
TRMT112	1.81206e-09	0.500552	0.724	0.448	8.63047e-05
RAB13	1.02857e-09	0.494711	0.694	0.343	4.89889e-05
GABARAP	2.14357e-10	0.491649	0.944	0.828	1.02094e-05
FKBP2	5.98931e-10	0.491086	0.676	0.351	2.85259e-05
GPCPD1	8.78286e-09	0.486657	0.669	0.358	0.00041831
SDF2L1	1.19063e-06	0.486569	0.503	0.276	0.0567073
RPL3	5.77695e-11	0.486338	0.983	0.933	2.75144e-06
AP001453.3	8.14343e-10	0.482906	0.673	0.351	3.87855e-05
DPM3	1.31767e-06	0.474456	0.451	0.231	0.062758
MCRIP1	2.45982e-06	0.472101	0.334	0.142	0.117156
SNRPF	5.29397e-09	0.471818	0.467	0.201	0.000252141
EFHD2	9.49049e-10	0.470949	0.871	0.567	4.52013e-05
TPD52L2	1.51493e-08	0.469801	0.476	0.231	0.000721532
MT-CO2	6.49115e-05	0.468146	0.982	0.933	1
PIM3	1.42471e-06	0.467893	0.424	0.201	0.0678562
IFIT1	0.00254957	0.467375	0.374	0.239	1
PARP12	1.18358e-06	0.466357	0.406	0.194	0.0563715
KRT10	8.26833e-07	0.466221	0.306	0.112	0.0393804
RPL36	5.15675e-12	0.465397	0.99	0.933	2.45606e-07
LRRFIP1	6.38385e-09	0.461605	0.862	0.515	0.00030405
MRPL54	3.35793e-06	0.460474	0.396	0.201	0.159931
POLR2L	9.46487e-07	0.459937	0.767	0.597	0.0450793
CSTB	1.37117e-07	0.456065	0.98	0.94	0.00653059
MRPL27	7.09132e-07	0.454913	0.478	0.246	0.0337745
PRPF6	1.89183e-06	0.454613	0.447	0.231	0.0901043
IFI27L2	1.46354e-08	0.45309	0.759	0.47	0.000697053
CLTB	4.64585e-06	0.453026	0.287	0.104	0.221273
PCSK7	0.000366629	0.453001	0.343	0.209	1
GDI1	2.40715e-06	0.45201	0.423	0.224	0.114648
FAHD1	1.73808e-06	0.451558	0.296	0.104	0.082781
HLA-DMA	3.50539e-08	0.45117	0.888	0.709	0.00166955
ACP5	6.13922e-09	0.450945	0.982	0.881	0.000292399
RPS6KA1	8.0679e-09	0.449381	0.638	0.343	0.000384258
LILRB1	8.62378e-08	0.449378	0.52	0.261	0.00410733
CHCHD10	2.25111e-07	0.44824	0.782	0.537	0.0107216
NCLN	1.01844e-06	0.446922	0.359	0.157	0.0485063
DCXR	2.32701e-06	0.446416	0.453	0.224	0.110831
H3F3B	2.63711e-10	0.44179	0.908	0.679	1.256e-05
NDUFS2	1.84806e-05	0.439639	0.467	0.276	0.880194
UPP1	4.38917e-10	0.438803	0.714	0.41	2.09047e-05
RPL31	3.82071e-09	0.438347	0.981	0.933	0.000181973
SF3B5	1.97675e-06	0.437051	0.604	0.351	0.0941484
DNAJB1	4.35229e-06	0.43686	0.48	0.276	0.207291
STX4	3.3982e-07	0.436573	0.488	0.246	0.016185
SEM1	3.65612e-08	0.436403	0.766	0.485	0.00174134
XBP1	4.70855e-06	0.435847	0.471	0.261	0.224259
ITGAL	8.48419e-06	0.434556	0.447	0.254	0.404085
NOP10	9.7132e-07	0.43435	0.85	0.694	0.046262
ATP6V0B	9.47253e-08	0.433758	0.905	0.731	0.00451157
CYTH4	0.000329975	0.433083	0.362	0.216	1
HIGD2A	3.14582e-07	0.432656	0.62	0.381	0.0149829
AP002807.1	1.84963e-05	0.432158	0.513	0.306	0.880941
CNPY3	5.69068e-06	0.431696	0.459	0.261	0.271035
GGA1	4.63563e-05	0.431095	0.386	0.224	1
TMEM30A	2.064e-07	0.430635	0.667	0.388	0.00983044
NDUFA1	1.28882e-08	0.429915	0.941	0.813	0.000613839
METTL7A	9.11519e-05	0.427598	0.273	0.119	1
TCN2	0.000132795	0.426526	0.462	0.276	1
AUP1	6.63661e-08	0.425625	0.514	0.261	0.00316089
FAM50A	7.60703e-08	0.425605	0.582	0.321	0.00362307
BCL2A1	1.09629e-05	0.424647	0.788	0.567	0.522142
ANKRD12	1.35712e-10	0.424584	0.648	0.306	6.46368e-06
COPS9	3.21882e-06	0.424276	0.694	0.47	0.153306
MMAB	0.00012987	0.423916	0.259	0.112	1
PSMB9	2.58099e-05	0.423394	0.678	0.47	1
CIAO2B	1.51562e-05	0.422684	0.487	0.291	0.721859
CTDNEP1	1.27231e-05	0.42235	0.585	0.373	0.605974
RABGGTB	7.16932e-05	0.420914	0.412	0.239	1
TUBB4B	1.0371e-05	0.419701	0.598	0.343	0.493948
MZT2B	9.07117e-06	0.418991	0.429	0.224	0.432042
HPCAL1	6.17452e-06	0.418723	0.546	0.321	0.29408
COX17	1.99e-06	0.418569	0.667	0.433	0.0947799
PBDC1	1.71548e-05	0.417892	0.41	0.209	0.817047
H2AFY	1.29052e-07	0.41721	0.887	0.657	0.00614648
GPX4	2.26578e-07	0.41715	0.904	0.731	0.0107915
SIDT2	1.69863e-05	0.416541	0.537	0.328	0.809022
ITGB2	2.0859e-07	0.414546	0.953	0.776	0.00993475
MMP24OS	8.21876e-06	0.414522	0.379	0.187	0.391443
LONP1	1.36225e-05	0.41403	0.278	0.112	0.648811
SLC2A3	2.01972e-05	0.413558	0.373	0.172	0.961954
SMARCD2	0.000689893	0.412093	0.301	0.179	1
PRCP	6.06759e-07	0.411908	0.463	0.224	0.0288987
NDUFA3	1.95143e-07	0.41144	0.731	0.47	0.00929428
CHMP4A	1.17215e-06	0.409882	0.504	0.284	0.0558273
PLIN3	1.15101e-07	0.409425	0.701	0.418	0.00548203
SUGP2	1.12175e-05	0.408337	0.319	0.142	0.534265
MARCO	1.35159e-05	0.404728	0.919	0.806	0.643738
ADPGK	9.02352e-06	0.404584	0.448	0.239	0.429772
CEBPB	2.52513e-05	0.404019	0.697	0.478	1
MAP2K2	2.71654e-05	0.403617	0.42	0.239	1
IK	7.36909e-05	0.401876	0.5	0.313	1
ANPEP	7.39909e-05	0.398206	0.352	0.179	1
SLC1A5	3.67444e-06	0.397294	0.469	0.254	0.175006
SREK1	0.000113874	0.396327	0.374	0.216	1
AC120057.2	7.34415e-07	0.396322	0.93	0.828	0.0349787
CALM3	1.91655e-06	0.396067	0.69	0.448	0.0912813
MRPL55	9.79806e-05	0.394406	0.32	0.164	1
UBE2D2	5.14279e-06	0.393474	0.434	0.224	0.244941
NDUFS8	9.28465e-06	0.391848	0.466	0.261	0.442209
RPLP1	4.51808e-10	0.390036	0.994	1	2.15187e-05
PIEZO1	8.46459e-05	0.389744	0.32	0.164	1
IL17RA	0.000249406	0.389113	0.41	0.246	1
RRAGD	2.65339e-06	0.387546	0.576	0.351	0.126376
PHC2	6.65823e-05	0.387531	0.271	0.119	1
SSU72	4.84635e-07	0.38721	0.572	0.343	0.0230822
CCDC107	2.74599e-05	0.387066	0.335	0.172	1
CDKN1A	3.99285e-05	0.385111	0.641	0.425	1
ALCAM	1.96012e-05	0.384851	0.501	0.269	0.933568
RPL13A	1.06565e-08	0.384055	0.996	0.985	0.000507546
MRPS6	2.58698e-05	0.381187	0.269	0.112	1
PRDX5	9.36497e-08	0.38117	0.713	0.425	0.00446035
WDR13	0.000135624	0.380734	0.297	0.149	1
SCAND1	6.74054e-05	0.380416	0.386	0.224	1
SEC61G	1.92065e-07	0.379663	0.611	0.366	0.00914765
RPS15	2.2018e-08	0.379616	0.942	0.873	0.00104867
PPP6R1	4.73297e-05	0.379523	0.378	0.201	1
SDC4	3.57017e-07	0.377864	0.478	0.231	0.017004
ATP5F1B	3.16771e-05	0.3762	0.809	0.612	1
SF1	4.19371e-06	0.376177	0.445	0.246	0.199738
MYL6	4.36876e-07	0.375996	0.997	0.985	0.0208075
AC010327.6	7.01595e-05	0.375759	0.362	0.194	1
DDAH2	2.84032e-05	0.372703	0.598	0.373	1
ATP6V1B2	3.07715e-07	0.371821	0.79	0.552	0.0146558
NOP53	6.48834e-06	0.370563	0.658	0.448	0.309026
ORMDL1	3.52741e-06	0.370249	0.378	0.179	0.168004
PIM1	8.7454e-06	0.369196	0.487	0.284	0.416526
MOV10	0.000191099	0.36831	0.257	0.119	1
SAT1	5.0976e-06	0.366553	0.991	0.91	0.242788
MTLN	5.65118e-06	0.366149	0.471	0.254	0.269154
PACSIN2	0.000936643	0.365656	0.37	0.231	1
NDUFS5	4.71274e-05	0.364654	0.87	0.657	1
COLGALT1	8.76749e-06	0.364253	0.701	0.455	0.417578
NDUFAF3	0.000673555	0.363293	0.47	0.313	1
RNF220	7.88248e-05	0.362496	0.285	0.127	1
TRIM22	0.000347654	0.361635	0.502	0.328	1
MUC20-OT1	0.000332866	0.360805	0.261	0.127	1
EMP1	5.7893e-06	0.360011	0.309	0.112	0.275733
RNF166	0.000512442	0.359463	0.304	0.172	1
SMIM25	3.07035e-06	0.359229	0.749	0.485	0.146235
ATP5F1D	1.20617e-06	0.35897	0.467	0.239	0.0574476
RPL27A	1.76226e-09	0.357581	0.995	0.97	8.39329e-05
RETREG3	0.000297937	0.355271	0.348	0.201	1
NFATC2IP	0.000139489	0.353716	0.317	0.164	1
KCNMA1	3.61477e-07	0.353581	0.501	0.261	0.0172164
ATP5F1E	1.04852e-08	0.353525	0.987	0.948	0.000499388
AKIRIN2	0.000475684	0.353387	0.35	0.209	1
RPLP2	2.36828e-09	0.353084	0.989	0.903	0.000112796
CLEC4E	0.0344742	0.352816	0.256	0.179	1
SRSF4	0.000737001	0.35256	0.344	0.201	1
NDUFC1	8.78921e-07	0.351986	0.551	0.306	0.0418613
HNRNPH3	2.56293e-05	0.351822	0.528	0.328	1
PLEC	0.000480961	0.350909	0.3	0.164	1
FCGR3A	0.000185413	0.350185	0.911	0.836	1
LIPA	5.3882e-05	0.349126	0.921	0.739	1
MYO9B	3.34933e-05	0.34709	0.476	0.276	1
MX1	0.000320063	0.346412	0.603	0.418	1
AP000295.1	5.5514e-08	0.345301	0.53	0.246	0.00264402
CYP27A1	1.27458e-06	0.345201	0.911	0.716	0.0607057
IFIT3	0.000410899	0.344922	0.851	0.649	1
PRPF19	3.17022e-05	0.344091	0.376	0.194	1
RPF2	7.98875e-05	0.343446	0.296	0.142	1
RNH1	9.70725e-06	0.342745	0.692	0.448	0.462337
RPL34	9.00438e-08	0.342276	0.991	0.955	0.00428861
IFI44	9.10458e-06	0.342184	0.473	0.269	0.433633
COX20	5.56997e-05	0.341602	0.353	0.172	1
TMEM63A	3.34616e-05	0.341583	0.32	0.149	1
DOK1	0.00049927	0.341469	0.368	0.216	1
DAZAP1	0.000398645	0.34137	0.312	0.172	1
TSPAN3	2.86641e-09	0.341369	0.623	0.306	0.000136521
STK38	0.00265764	0.340692	0.257	0.149	1
COPS6	8.75908e-05	0.339367	0.316	0.164	1
BUD31	5.16505e-05	0.338577	0.389	0.209	1
SIRPA	0.000271913	0.338527	0.531	0.373	1
ZNHIT1	2.84847e-05	0.337634	0.479	0.291	1
ORMDL2	7.53793e-05	0.336316	0.422	0.254	1
PFDN5	4.58991e-06	0.33548	0.957	0.873	0.218608
STAT2	5.24784e-05	0.33538	0.497	0.299	1
PHPT1	3.08959e-05	0.335345	0.51	0.313	1
NPC1	0.000109234	0.335168	0.379	0.209	1
PSMD6	0.000395447	0.334938	0.299	0.157	1
CSK	0.000925391	0.334822	0.312	0.187	1
CHTOP	9.25438e-05	0.334789	0.382	0.209	1
NAA10	6.04393e-05	0.333867	0.363	0.194	1
MARK3	4.03897e-05	0.333597	0.316	0.149	1
FKBP4	7.4693e-05	0.333447	0.433	0.254	1
CHID1	0.000374264	0.332731	0.37	0.224	1
ATP5MPL	0.000280978	0.332144	0.808	0.649	1
RPL29	5.62302e-05	0.331842	0.81	0.642	1
PTMA	2.31607e-09	0.33119	0.994	0.925	0.00011031
ABL2	0.000708213	0.330429	0.26	0.127	1
PLXNB2	0.000414272	0.330365	0.328	0.187	1
MRPL20	0.000288123	0.328139	0.559	0.381	1
PSMD4	0.000596886	0.328033	0.512	0.366	1
CLCN7	0.000424675	0.327934	0.288	0.149	1
NANS	1.68433e-05	0.327248	0.616	0.388	0.802211
LAMTOR2	1.93953e-05	0.326248	0.654	0.448	0.923759
WIPF2	9.25506e-05	0.325931	0.324	0.164	1
NDUFS7	0.0004295	0.325372	0.446	0.284	1
EMG1	3.23608e-05	0.325354	0.346	0.179	1
ACSL3	1.51106e-05	0.325089	0.355	0.172	0.719686
MFSD5	0.00119179	0.322424	0.254	0.134	1
COX8A	4.97248e-05	0.322366	0.824	0.709	1
TXNDC17	2.33033e-05	0.322043	0.614	0.403	1
AGPAT4	0.000451582	0.321529	0.255	0.119	1
FDFT1	0.000637769	0.320823	0.343	0.209	1
NDUFB7	1.03527e-05	0.320786	0.587	0.343	0.493079
UBA52	1.22591e-06	0.320501	0.922	0.799	0.0583877
RPL17	3.53193e-07	0.319404	0.982	0.91	0.0168219
AARS	0.00188198	0.319242	0.251	0.134	1
TUFM	7.66926e-05	0.31898	0.508	0.313	1
SDSL	0.000431448	0.318574	0.382	0.231	1
LAPTM5	6.13342e-07	0.318431	0.993	0.948	0.0292123
NUDC	3.85397e-06	0.318165	0.497	0.261	0.183557
SLIRP	4.97912e-07	0.317813	0.699	0.448	0.0237146
NDUFV3	2.05803e-06	0.317522	0.389	0.172	0.0980198
RAB5C	0.000109681	0.316467	0.646	0.44	1
PSMA7	2.94009e-07	0.316437	0.941	0.769	0.0140031
MRPL51	0.000158365	0.315901	0.592	0.396	1
TPP1	1.10969e-06	0.314028	0.81	0.575	0.0528525
FBXO7	0.00087362	0.313815	0.345	0.209	1
MRPL23	3.6518e-06	0.312884	0.37	0.172	0.173928
RNASEK-C17orf49	0.000970249	0.312664	0.839	0.679	1
NDUFS6	5.38847e-06	0.312123	0.722	0.455	0.256642
SLC50A1	0.00122006	0.311069	0.252	0.127	1
SLC25A19	0.000300382	0.311029	0.251	0.112	1
COX6B1	8.65938e-06	0.309962	0.827	0.604	0.412429
FBP1	0.0234518	0.309841	0.814	0.709	1
TMUB2	0.00351123	0.308524	0.263	0.157	1
UQCC2	0.000225983	0.30793	0.357	0.201	1
CLIC1	4.80912e-05	0.307548	0.928	0.799	1
KRTCAP2	5.54299e-05	0.307316	0.656	0.44	1
EIF5B	4.01507e-08	0.306923	0.727	0.41	0.0019123
ARRDC4	0.000219944	0.306823	0.338	0.187	1
RNASET2	2.47605e-05	0.306776	0.783	0.56	1
SNRNP35	0.000275808	0.306708	0.266	0.119	1
PLEKHM2	0.00102141	0.306125	0.353	0.216	1
MTIF3	0.00159003	0.305763	0.369	0.239	1
ITGAE	0.000291161	0.305678	0.305	0.157	1
DHCR24	0.000241201	0.304967	0.312	0.149	1
PPP4C	0.00369226	0.303275	0.377	0.254	1
ATP1B3	6.0669e-05	0.303236	0.698	0.493	1
PNKD	0.000939265	0.303029	0.277	0.149	1
TENT5A	0.000238175	0.30269	0.325	0.172	1
MPND	8.20075e-05	0.302464	0.415	0.231	1
PRMT2	0.00117745	0.302421	0.35	0.216	1
TRPV2	0.00278903	0.301664	0.604	0.463	1
MTHFS	0.00236145	0.301662	0.295	0.179	1
TFPT	0.000802179	0.300838	0.431	0.269	1
TMEM219	2.356e-06	0.300696	0.726	0.463	0.112212
UROD	3.31228e-06	0.300608	0.526	0.306	0.157757
LMAN2	1.27971e-05	0.300215	0.708	0.463	0.6095
CFD	6.18259e-07	0.298576	0.788	0.56	0.0294464
MDM2	0.00134752	0.298487	0.327	0.194	1
PRRC2C	3.0855e-09	0.298344	0.738	0.381	0.000146956
MAPKAPK2	7.58475e-05	0.298107	0.435	0.246	1
SNHG5	0.000459692	0.297276	0.648	0.425	1
WARS	0.00330239	0.297186	0.738	0.567	1
AHSA1	0.000135314	0.297011	0.373	0.216	1
EIF3G	0.00129372	0.296722	0.541	0.381	1
CCDC12	0.000789355	0.296095	0.316	0.187	1
SAT2	0.000226851	0.294269	0.465	0.284	1
PSMC4	0.00025792	0.293651	0.353	0.201	1
CRTAP	1.08841e-05	0.293643	0.684	0.455	0.518389
UBALD2	5.89088e-05	0.293584	0.429	0.239	1
ATG16L2	0.000989042	0.292619	0.281	0.149	1
B4GALT1	0.000176687	0.292552	0.39	0.224	1
BABAM1	6.75057e-05	0.292546	0.376	0.201	1
TRAPPC5	3.03821e-05	0.292289	0.537	0.336	1
IFI30	4.45311e-06	0.292153	0.998	0.985	0.212093
RPL13	5.01181e-05	0.292098	0.974	0.94	1
EXOC7	0.00098512	0.291928	0.284	0.149	1
AC091564.7	0.000331312	0.291864	0.401	0.246	1
RNASEK	0.00077307	0.291509	0.814	0.627	1
P4HB	5.2299e-05	0.291112	0.771	0.56	1
UBXN1	0.000487735	0.290732	0.598	0.41	1
CISD3	0.00033808	0.289273	0.394	0.224	1
PDXK	2.44729e-07	0.288497	0.758	0.463	0.011656
MON1B	0.000701329	0.288256	0.302	0.164	1
RBM6	0.000149748	0.288137	0.333	0.179	1
AC007192.1	5.38526e-06	0.287266	0.998	0.985	0.256489
DDX27	0.0024385	0.286305	0.322	0.194	1
NUDT16	5.53659e-05	0.285966	0.284	0.127	1
RBM42	4.1054e-05	0.285781	0.378	0.194	1
SYNGR2	0.000564696	0.285569	0.789	0.612	1
RABAC1	0.00138182	0.285526	0.405	0.261	1
NECAP2	0.00151024	0.283873	0.491	0.336	1
PPID	0.000490514	0.283659	0.27	0.134	1
SAMSN1	0.00019678	0.283114	0.292	0.134	1
DUSP23	0.0016885	0.282246	0.328	0.201	1
ESF1	7.83693e-05	0.282018	0.347	0.179	1
SECTM1	6.21275e-05	0.281131	0.51	0.299	1
TMEM199	0.00139733	0.280036	0.294	0.164	1
TOMM7	0.000241228	0.278941	0.886	0.761	1
ADAR	2.10277e-06	0.277798	0.511	0.276	0.100151
HEXA	7.01852e-06	0.277653	0.766	0.5	0.334278
MRPS16	0.000201074	0.277607	0.387	0.216	1
CD300LF	0.000228573	0.27702	0.577	0.381	1
HSPH1	6.68984e-09	0.276711	0.684	0.388	0.000318624
PEPD	0.0002038	0.27537	0.443	0.276	1
ATP6V0A1	0.00202335	0.274766	0.31	0.187	1
HSPE1	5.52431e-06	0.274736	0.785	0.582	0.263112
MYDGF	0.000313733	0.27443	0.78	0.604	1
KIAA2013	0.0143795	0.274323	0.331	0.239	1
S100A13	3.6589e-06	0.273713	0.545	0.299	0.174266
PIN4	0.014324	0.273218	0.328	0.231	1
EXOSC7	1.08253e-05	0.272122	0.288	0.112	0.515589
AC010422.8	0.000810811	0.271869	0.632	0.448	1
NUPR1	0.00208573	0.271756	0.85	0.754	1
VEGFB	0.000672432	0.270959	0.497	0.321	1
APEH	0.00195734	0.270907	0.339	0.209	1
TAF10	0.00043869	0.270752	0.464	0.299	1
PSMB1	0.00019002	0.269705	0.759	0.545	1
PSMC5	5.1425e-06	0.268152	0.583	0.343	0.244927
CXCL16	9.04143e-05	0.267591	0.829	0.59	1
SLC25A11	0.000179319	0.26744	0.416	0.239	1
UPF2	1.2408e-05	0.26656	0.392	0.201	0.59097
EMILIN2	0.000615034	0.266169	0.512	0.328	1
CDC42BPB	0.0195219	0.265961	0.283	0.194	1
ALKBH7	0.00370623	0.265746	0.308	0.194	1
DRAM2	8.06545e-05	0.26554	0.417	0.239	1
CDK4	0.00337495	0.265077	0.344	0.216	1
VAV1	0.00154753	0.264944	0.297	0.172	1
SNHG6	0.000482775	0.264647	0.582	0.396	1
SPAG7	0.000738727	0.264297	0.348	0.209	1
NDUFA11	0.000253089	0.263999	0.558	0.351	1
LRP1	0.00146916	0.263772	0.716	0.522	1
ERP29	0.00307353	0.263617	0.851	0.657	1
GTF3A	0.000381198	0.26346	0.487	0.321	1
PAG1	0.000877411	0.263207	0.361	0.224	1
ZNRD1	0.00650967	0.26312	0.259	0.157	1
SNU13	0.00136534	0.262659	0.509	0.343	1
VMP1	0.000229035	0.262633	0.516	0.313	1
GRIPAP1	0.00813667	0.262559	0.266	0.172	1
MCL1	1.27945e-05	0.262478	0.794	0.545	0.609376
TBXAS1	0.000608464	0.262001	0.435	0.276	1
COX4I1	3.47107e-05	0.261745	0.949	0.881	1
NDUFB10	0.000127093	0.261213	0.504	0.321	1
CDC26	0.000758795	0.260704	0.283	0.149	1
STOM	0.00359124	0.260667	0.582	0.433	1
BCL2L1	0.00705622	0.259886	0.261	0.164	1
ZRSR2	0.000379247	0.259287	0.268	0.134	1
SUN2	3.91812e-05	0.259183	0.529	0.328	1
IFNGR2	0.000693689	0.259121	0.443	0.291	1
AGPAT2	0.00241176	0.259089	0.429	0.284	1
IRF7	5.8552e-05	0.257206	0.379	0.201	1
AC138894.1	0.000971486	0.256512	0.353	0.209	1
CLN3	0.000744988	0.256043	0.373	0.224	1
CNN2	0.00530003	0.255932	0.302	0.194	1
UNC13D	0.00133269	0.255859	0.374	0.239	1
RNASEH2C	9.17538e-06	0.255577	0.44	0.231	0.437005
JTB	0.000150741	0.254887	0.747	0.507	1
CCT3	6.3109e-05	0.253964	0.482	0.299	1
EIF3J	0.000608026	0.253765	0.422	0.269	1
CARD8	0.00395792	0.252975	0.259	0.149	1
RNF130	0.000237793	0.252677	0.81	0.642	1
CIITA	0.00139035	0.252524	0.316	0.187	1
GAA	0.00141647	0.252186	0.695	0.47	1
DNPH1	0.000170848	0.252032	0.339	0.164	1
ZNF638	0.00260816	0.251661	0.31	0.194	1
TSC22D3	0.000145218	0.250705	0.642	0.396	1

## Sheet: Table S4
Table S4 Upregulated genes of FABP4+ MΦ subset in TB group
genes	p_val	avg_log2FC	pct.1	pct.2	p_val_adj
MT-RNR2	5.16979e-22	2.78138	0.978	0.998	2.46227e-17
HLA-DRB1	1.37634e-61	2.04413	0.985	0.947	6.55524e-57
CXCL10	1.65661e-07	1.97529	0.276	0.122	0.0078901
CXCL9	1.44013e-22	1.87303	0.306	0.064	6.85907e-18
CXCL8	2.58394e-15	1.85693	0.388	0.149	1.23068e-10
CCL4L2	7.50712e-22	1.76361	0.396	0.116	3.57549e-17
LYZ	5.53117e-29	1.65784	0.978	0.975	2.63439e-24
HP	2.43155e-34	1.49251	0.321	0.044	1.1581e-29
PLEK	3.84705e-12	1.4683	0.709	0.549	1.83227e-07
JUN	3.27955e-19	1.45907	0.769	0.574	1.56198e-14
AC138811.2	2.69431e-32	1.37467	0.851	0.58	1.28325e-27
SERPINA1	6.73787e-21	1.37104	0.888	0.787	3.20911e-16
HLA-J	1.20223e-22	1.32079	0.679	0.366	5.72598e-18
AC020656.1	3.92012e-14	1.25915	0.5	0.25	1.86707e-09
HLA-DPA1	2.78223e-30	1.25852	0.978	0.955	1.32512e-25
CD52	1.2822e-14	1.22763	0.761	0.603	6.10685e-10
CTSS	1.23363e-21	1.14938	0.978	0.945	5.87553e-17
HLA-DQA1	6.07284e-25	1.13006	0.97	0.903	2.89237e-20
GBP5	5.60925e-08	1.13002	0.433	0.251	0.00267158
FDX1	6.80746e-13	1.12821	0.575	0.327	3.24226e-08
CCL4	1.74595e-08	1.11381	0.276	0.117	0.000831562
CCL3	0.000722061	0.979726	0.358	0.255	1
GBP1	0.00867372	0.977299	0.5	0.462	1
MNDA	2.26738e-09	0.972946	0.649	0.51	0.000107991
TGM2	3.58619e-08	0.94972	0.56	0.385	0.00170803
ACTR2	4.73043e-10	0.931929	0.784	0.707	2.25301e-05
MTATP6P1	3.44896e-12	0.909054	0.522	0.309	1.64267e-07
GAPDH	7.88075e-16	0.905235	0.881	0.749	3.75344e-11
FTLP3	2.45543e-08	0.897159	0.425	0.258	0.00116947
AC009093.3	0.000361975	0.887643	0.313	0.199	1
SCD	1.6373e-05	0.874341	0.836	0.821	0.779812
AL138963.4	1.84767e-20	0.865593	0.433	0.144	8.80007e-16
TXNRD1	0.0345401	0.840035	0.41	0.358	1
MT-ND5	1.99092e-06	0.829397	0.769	0.795	0.0948237
RBM3	7.80467e-07	0.827645	0.649	0.564	0.0371721
MME	0.00359237	0.824657	0.336	0.252	1
AC005912.1	9.59557e-15	0.81555	0.388	0.153	4.57018e-10
LCP1	1.18852e-12	0.814562	0.925	0.871	5.66067e-08
IL1B	0.00342411	0.814266	0.306	0.222	1
MGST1	0.000391412	0.809748	0.545	0.478	1
NFKBIA	0.0109526	0.807437	0.619	0.634	1
NAPSB	6.01301e-05	0.785316	0.254	0.14	1
FCGR1B	5.36705e-06	0.776645	0.418	0.264	0.255622
GM2A	1.52034e-07	0.755914	0.813	0.774	0.00724108
TMSB4XP4	1.20447e-14	0.754098	0.739	0.551	5.73664e-10
SRGN	2.66263e-12	0.753344	0.948	0.934	1.26816e-07
STAT1	3.25679e-05	0.74644	0.619	0.523	1
UTRN	0.00597099	0.740865	0.254	0.174	1
AC135178.3	1.41128e-07	0.730955	0.396	0.237	0.00672165
HLA-DRB5	6.30928e-08	0.72775	0.903	0.873	0.00300499
DUSP1	0.000250533	0.723328	0.567	0.5	1
FMNL2	0.0317667	0.719821	0.373	0.322	1
HCAR3	8.56448e-06	0.711221	0.261	0.131	0.407909
NCF2	1.95497e-06	0.71097	0.821	0.77	0.0931113
LSP1	4.5022e-12	0.705947	0.448	0.21	2.14431e-07
DNAAF4-CCPG1	0.0278256	0.705254	0.478	0.451	1
CTSC	5.72559e-09	0.703395	0.925	0.928	0.000272698
IGSF6	0.00474471	0.677384	0.649	0.631	1
AC005943.1	9.49113e-08	0.674193	0.649	0.538	0.00452044
APOC2	0.027537	0.673725	0.455	0.398	1
APOC4-APOC2	0.0336446	0.673358	0.485	0.439	1
MT-ND1	8.47565e-07	0.67327	0.881	0.903	0.0403678
NCOA4	0.000482987	0.671118	0.552	0.477	1
DDX3X	0.000785601	0.670943	0.403	0.313	1
NAMPT	0.0110657	0.669466	0.448	0.41	1
TDRD3	1.30287e-09	0.656804	0.254	0.091	6.2053e-05
SLAMF7	0.00114583	0.653745	0.358	0.249	1
EEF1B2P6	5.4535e-08	0.653214	0.403	0.237	0.0025974
TNFSF13B	0.00622414	0.651562	0.507	0.476	1
YWHAZ	4.36224e-05	0.647483	0.672	0.631	1
GBP4	0.0290104	0.646833	0.373	0.32	1
PNRC1	3.02146e-05	0.646373	0.403	0.263	1
MYO5A	0.0343147	0.64502	0.276	0.217	1
AC004922.1	3.81405e-12	0.644274	0.91	0.835	1.81655e-07
PGAM1	0.00801393	0.643336	0.478	0.452	1
ATP6V1A	0.00721384	0.642375	0.463	0.422	1
HLA-DRB6	4.67136e-06	0.637021	0.903	0.903	0.222487
SOD2	1.29449e-05	0.63363	0.821	0.793	0.616541
MPEG1	1.71672e-07	0.633093	0.306	0.143	0.0081764
CREG1	5.43026e-05	0.632112	0.799	0.712	1
ACAP2	0.000213955	0.631629	0.328	0.206	1
PPT1	5.48402e-07	0.631472	0.806	0.791	0.0261193
AL133352.1	0.000987167	0.629486	0.313	0.212	1
SH3BGRL	0.00204479	0.627442	0.649	0.654	1
PLAC8	0.024921	0.627311	0.269	0.209	1
TMSB4X	4.16051e-22	0.623765	1	1	1.98157e-17
IVNS1ABP	0.04458	0.622266	0.478	0.466	1
SPARC	0.000601791	0.617328	0.418	0.317	1
RPS23P8	9.49888e-10	0.617098	0.366	0.165	4.52413e-05
MS4A7	0.000392793	0.616614	0.791	0.863	1
PARP4	0.0113577	0.611793	0.343	0.267	1
CCDC50	0.00805214	0.611491	0.328	0.252	1
MIS18BP1	0.00319247	0.607071	0.261	0.174	1
ANXA1	0.000156161	0.59517	0.806	0.824	1
ITPR2	0.0392928	0.5936	0.261	0.205	1
AP001267.5	2.43582e-05	0.591673	0.552	0.458	1
CSTA	0.00453703	0.587424	0.627	0.583	1
SNX10	0.0359884	0.576099	0.56	0.546	1
AL031847.2	1.58038e-05	0.574894	0.634	0.541	0.752703
PGK1	0.000124581	0.574581	0.709	0.72	1
GLIPR1	0.00392853	0.573662	0.299	0.208	1
PTPRC	0.00479737	0.568265	0.582	0.577	1
ZFP36L2	0.00241638	0.558207	0.485	0.417	1
ABHD2	0.000893544	0.55509	0.336	0.234	1
CAT	0.0118986	0.554838	0.44	0.377	1
RPL15	5.45539e-08	0.552018	0.97	0.943	0.00259829
BZW1	0.00268344	0.548112	0.41	0.328	1
SLC8A1	0.00109001	0.5464	0.291	0.195	1
GGTA1P	0.0012427	0.543726	0.306	0.203	1
TNPO1	0.00290345	0.540183	0.358	0.267	1
G6PD	0.000557684	0.537868	0.313	0.206	1
CTSZ	0.000224404	0.533095	0.903	0.894	1
LITAF	4.70521e-05	0.532204	0.851	0.836	1
CALM2	0.00118441	0.531867	0.888	0.89	1
MT-RNR1	1.5737e-05	0.527665	0.94	0.949	0.749521
HLA-DQB1	2.08053e-08	0.527215	0.97	0.94	0.000990914
TRIM14	0.0364367	0.526765	0.418	0.382	1
SCP2	0.00596004	0.524812	0.545	0.496	1
GNAI2	6.1016e-06	0.523929	0.881	0.888	0.290607
MT-ND6	0.000372936	0.523239	0.336	0.22	1
APMAP	0.0175297	0.520109	0.478	0.443	1
YWHAB	0.00217655	0.519891	0.784	0.916	1
CELF2	0.0289527	0.518031	0.358	0.286	1
DICER1	0.0366179	0.517378	0.276	0.21	1
CDC42	2.72831e-05	0.516324	0.769	0.733	1
AC073283.3	2.10827e-09	0.51127	0.269	0.101	0.000100413
CNDP2	0.0173087	0.510748	0.694	0.749	1
APOL3	0.00165948	0.509587	0.284	0.186	1
FIG4	0.0388957	0.508503	0.373	0.321	1
MTPN	0.00825086	0.5047	0.612	0.592	1
PPP1R15A	0.00108208	0.504508	0.388	0.284	1
EIF4H	0.0122006	0.493965	0.463	0.412	1
MTND2P28	2.075e-08	0.492858	0.261	0.106	0.000988281
ALDH3A2	0.030538	0.490931	0.44	0.406	1
CTSH	0.000129334	0.488314	0.761	0.733	1
STAC3	9.52009e-05	0.484949	0.254	0.139	1
SLC25A5	0.0151589	0.482666	0.664	0.639	1
VIM	2.12528e-13	0.479549	0.978	0.993	1.01223e-08
NDUFA4	0.00299853	0.476154	0.761	0.745	1
ACO1	0.00122209	0.476028	0.351	0.247	1
FABP4	0.00158004	0.475061	0.754	0.749	1
AP001324.1	3.71302e-07	0.47394	0.343	0.18	0.0176844
PPIA	2.25812e-08	0.473137	0.963	0.982	0.0010755
CS	0.0242248	0.471314	0.299	0.23	1
MFSD14B	0.00665583	0.468566	0.291	0.205	1
DDX6	0.00616068	0.465262	0.306	0.212	1
AC010197.2	9.79116e-08	0.458561	0.276	0.121	0.00466333
TGIF2-RAB5IF	0.0209675	0.458126	0.478	0.451	1
NBN	0.0436635	0.45788	0.254	0.19	1
AC245033.4	8.96669e-05	0.456203	0.791	0.754	1
PKM	0.0411244	0.454309	0.679	0.693	1
NUCB1	0.00189106	0.451732	0.567	0.52	1
PABPC1	5.97004e-06	0.449964	0.94	0.92	0.284341
RPL13P12	0.000390491	0.449326	0.396	0.283	1
G3BP2	0.0345566	0.447173	0.358	0.288	1
RPL34P18	8.15664e-07	0.445788	0.306	0.149	0.0388484
CMTM3	0.0173254	0.444984	0.373	0.308	1
DNAJA2	0.0437509	0.441779	0.254	0.19	1
GLUL	0.0107847	0.439528	0.978	0.979	1
MFSD1	0.00616027	0.439245	0.784	0.716	1
LGALS3	0.0013445	0.438604	0.985	0.989	1
USO1	0.00338999	0.438332	0.388	0.284	1
ARPC5	0.0278508	0.437461	0.754	0.868	1
MOB1A	0.0297008	0.437407	0.545	0.52	1
AL358472.7	0.00210062	0.432629	0.545	0.475	1
NAP1L1	0.0103019	0.429685	0.746	0.812	1
GMFB	0.00825992	0.426408	0.269	0.187	1
APOL4	0.0445792	0.426357	0.276	0.21	1
ACTB	1.21648e-05	0.425427	0.94	0.97	0.579383
LY75-CD302	0.000148715	0.424973	0.284	0.16	1
EIF5A	0.0102858	0.423878	0.425	0.353	1
ARPC2	0.00898172	0.422012	0.858	0.899	1
PGD	0.00399634	0.420972	0.716	0.684	1
ASAH1	2.27985e-05	0.420827	0.925	0.939	1
ARF3	0.00823263	0.419825	0.396	0.303	1
KLHL6	0.0259881	0.416598	0.396	0.324	1
CD9	0.0416374	0.413686	0.582	0.606	1
MT-ND4L	0.0157081	0.411236	0.41	0.337	1
STX11	0.0039536	0.411098	0.261	0.178	1
GOLGB1	0.0413238	0.409209	0.209	0.309	1
CALM1	0.00852447	0.405491	0.799	0.848	1
CD53	0.0369332	0.399794	0.821	0.862	1
PILRA	0.0203636	0.397507	0.388	0.312	1
ATP5PB	0.0330645	0.395585	0.642	0.638	1
ENO1	0.03409	0.394168	0.784	0.84	1
RPL6	0.000477267	0.390542	0.858	0.884	1
AC073861.1	3.60141e-05	0.388909	0.254	0.131	1
GPSM3	0.0044305	0.388768	0.306	0.211	1
LYPLA1	0.0307777	0.386549	0.284	0.218	1
SNX2	0.0486129	0.380511	0.575	0.561	1
CLEC7A	0.0466731	0.370955	0.41	0.354	1
CAPN1	0.0305499	0.369887	0.261	0.192	1
HLA-DRA	5.91715e-06	0.359162	0.993	0.998	0.281822
DDX5	0.0440871	0.352548	0.649	0.672	1
ACSL4	0.0337546	0.34954	0.291	0.222	1
RPS25	0.00110016	0.341937	0.873	0.848	1
MDH1	0.0472838	0.336425	0.642	0.598	1
SPI1	0.028554	0.335209	0.463	0.429	1
ALDH2	0.0111181	0.327815	0.881	0.87	1
HK3	0.0301317	0.321262	0.351	0.294	1
DR1	0.0201744	0.319955	0.284	0.206	1
IER3	0.0335464	0.318701	0.321	0.482	1
RPL22	0.0218543	0.311415	0.754	0.768	1
RPLP0	0.00748485	0.30428	0.851	0.88	1
HSD17B11	0.0355313	0.304038	0.351	0.295	1
CFL1	0.000472474	0.299507	0.94	0.943	1
TPM3	0.0125387	0.296961	0.784	0.851	1
SCPEP1	0.0439204	0.292767	0.619	0.602	1
RPS10-NUDT3	0.0111336	0.288924	0.776	0.775	1
RPS23	0.00134092	0.269131	0.97	0.961	1
AC073896.1	0.00925002	0.266959	0.269	0.18	1
PTMAP5	0.00267629	0.257588	0.269	0.164	1

## Sheet: Table S5
Table S5 Upregulated genes of FCN1+ MΦ subset in HIV-1-Mtb group
genes	p_val	avg_log2FC	pct.1	pct.2	p_val_adj
IFI27	1.05814e-107	3.62628	0.743	0.111	5.03971e-103
SCGB1A1	4.71746e-19	1.99817	0.335	0.121	2.24683e-14
IFIT1	1.17926e-27	1.96917	0.367	0.085	5.61656e-23
MT2A	9.72789e-42	1.74057	0.71	0.373	4.6332e-37
ISG15	3.3913e-49	1.64799	0.899	0.608	1.61521e-44
CCL8	4.65829e-11	1.56414	0.26	0.111	2.21865e-06
C1QB	1.88693e-18	1.46124	0.481	0.288	8.98708e-14
SIGLEC1	4.20354e-43	1.43033	0.57	0.177	2.00206e-38
APOE	1.10301e-22	1.43015	0.452	0.191	5.25344e-18
C1QA	1.5013e-22	1.35403	0.541	0.3	7.15038e-18
CD163	3.09934e-32	1.35316	0.481	0.165	1.47615e-27
APOC1	2.92065e-22	1.35226	0.554	0.3	1.39105e-17
S100A8	2.64384e-23	1.32134	0.79	0.54	1.25921e-18
IFI6	7.75889e-46	1.31815	0.664	0.283	3.6954e-41
SPRR3	4.55737e-31	1.29471	0.266	0.002	2.17058e-26
IFIT3	1.59053e-28	1.27745	0.745	0.446	7.57539e-24
LGMN	2.07998e-19	1.2582	0.474	0.245	9.90651e-15
S100A9	6.77139e-33	1.23762	0.843	0.559	3.22508e-28
LY6E	6.26304e-33	1.21468	0.649	0.349	2.98296e-28
IFITM1	5.81403e-26	1.20295	0.658	0.387	2.76911e-21
CES1	5.26424e-18	1.1552	0.272	0.073	2.50725e-13
RETN	3.39482e-11	1.15314	0.288	0.131	1.61689e-06
VSIG4	4.74201e-18	1.13952	0.3	0.097	2.25853e-13
MX1	1.70329e-18	1.09828	0.633	0.407	8.11245e-14
FTL	3.00112e-27	1.09385	0.979	0.952	1.42937e-22
USP18	1.09941e-16	1.08126	0.275	0.082	5.23627e-12
CTSD	7.07224e-49	1.07978	0.939	0.69	3.36837e-44
IFIT2	7.8649e-08	1.05631	0.414	0.276	0.0037459
IFITM2	1.57562e-27	1.03979	0.812	0.586	7.50436e-23
SLPI	7.19223e-17	1.03146	0.26	0.07	3.42551e-12
RSAD2	1.5116e-15	1.02939	0.526	0.305	7.19944e-11
CTSL	4.42037e-24	0.977735	0.821	0.591	2.10533e-19
OAS1	6.27939e-19	0.973731	0.374	0.148	2.99075e-14
CYP27A1	8.32612e-17	0.970724	0.326	0.119	3.96557e-12
MS4A4A	2.63456e-25	0.966101	0.419	0.14	1.25479e-20
LGALS3BP	7.21244e-26	0.95238	0.427	0.153	3.43514e-21
IFITM3	4.87041e-33	0.952233	0.92	0.736	2.31968e-28
NT5C3A	3.84437e-13	0.943115	0.285	0.116	1.83099e-08
HERC5	5.22676e-13	0.933437	0.262	0.099	2.4894e-08
DDX58	1.96569e-09	0.882551	0.321	0.174	9.36219e-05
MX2	1.57894e-11	0.877179	0.405	0.235	7.52018e-07
LIPA	6.69253e-15	0.865517	0.459	0.266	3.18752e-10
MARCO	2.15429e-09	0.842291	0.301	0.153	0.000102605
NR1H3	1.28742e-15	0.839338	0.353	0.15	6.13173e-11
CMPK2	4.4622e-14	0.826479	0.283	0.107	2.12526e-09
OASL	2.10826e-14	0.821284	0.345	0.153	1.00412e-09
C1QC	1.27413e-14	0.816224	0.348	0.155	6.06842e-10
CREG1	1.87018e-19	0.808253	0.534	0.303	8.90728e-15
IFI44L	2.47725e-20	0.806969	0.501	0.237	1.17986e-15
XAF1	2.96533e-17	0.796551	0.739	0.535	1.41233e-12
LAIR1	2.28434e-27	0.793271	0.601	0.288	1.08798e-22
IRF7	7.45628e-12	0.791154	0.579	0.395	3.55128e-07
GRN	4.88214e-37	0.787593	0.875	0.729	2.32527e-32
ADAP2	1.91433e-14	0.768213	0.386	0.191	9.11758e-10
CD81	4.52967e-20	0.749795	0.749	0.593	2.15739e-15
IFI44	5.72514e-14	0.747187	0.459	0.257	2.72677e-09
DDX60L	2.27079e-16	0.737671	0.473	0.245	1.08153e-11
TIMP2	2.24129e-20	0.710448	0.511	0.254	1.06748e-15
SECTM1	9.07145e-09	0.710029	0.588	0.453	0.000432055
TCN2	3.71789e-20	0.706941	0.356	0.116	1.77076e-15
TNFSF10	2.99607e-05	0.706616	0.502	0.39	1
PARP12	3.04164e-14	0.695843	0.391	0.199	1.44867e-09
SCD	1.73177e-09	0.680442	0.266	0.126	8.24806e-05
FCGR1A	4.64998e-15	0.667356	0.609	0.412	2.21469e-10
MARCKS	1.20194e-12	0.665237	0.564	0.349	5.72458e-08
MS4A7	8.3679e-15	0.665009	0.597	0.378	3.98546e-10
CTSA	9.5234e-17	0.664189	0.607	0.395	4.53581e-12
ISG20	2.4584e-07	0.662267	0.484	0.354	0.0117089
TXNIP	7.16333e-20	0.660835	0.539	0.276	3.41175e-15
OPTN	1.646e-13	0.66057	0.5	0.276	7.83957e-09
RNF213	3.76622e-05	0.654679	0.699	0.588	1
BST2	5.15317e-17	0.646161	0.668	0.443	2.45435e-12
PLEKHO2	8.24018e-15	0.64496	0.541	0.324	3.92463e-10
BCAP31	5.77177e-15	0.643264	0.618	0.407	2.74898e-10
ACP2	1.31628e-12	0.633698	0.378	0.194	6.26918e-08
SP110	1.15141e-06	0.632954	0.535	0.402	0.0548392
XRN1	7.7086e-05	0.630741	0.323	0.232	1
SLC11A1	5.72681e-16	0.630498	0.677	0.421	2.72756e-11
RRBP1	5.33354e-09	0.628957	0.487	0.317	0.000254026
OGFR	7.46359e-11	0.628331	0.362	0.196	3.55476e-06
MOV10	3.00684e-13	0.627	0.253	0.087	1.4321e-08
BTG2	0.000116539	0.622953	0.325	0.232	1
CD82	2.6251e-13	0.621237	0.485	0.266	1.25028e-08
HEXB	6.70998e-14	0.61619	0.59	0.392	3.19583e-09
GPNMB	3.45637e-08	0.603574	0.416	0.276	0.0016462
SLA	6.99616e-11	0.596459	0.356	0.194	3.33213e-06
GCH1	2.52555e-09	0.594997	0.407	0.254	0.000120287
MAFB	1.59015e-10	0.594137	0.523	0.341	7.57355e-06
LAMP1	1.76398e-11	0.593567	0.518	0.341	8.4015e-07
FKBP5	3.86476e-09	0.592079	0.35	0.201	0.000184071
CCL2	7.75793e-09	0.588564	0.388	0.23	0.000369495
COLGALT1	1.63862e-15	0.58542	0.421	0.194	7.8044e-11
WSB1	6.85979e-10	0.582311	0.642	0.477	3.26718e-05
SLFN5	1.04058e-07	0.581541	0.263	0.14	0.00495607
TPD52L2	3.00023e-13	0.577171	0.386	0.196	1.42895e-08
GLUL	2.49375e-19	0.575382	0.865	0.651	1.18772e-14
ACP5	3.83861e-09	0.574727	0.554	0.407	0.000182825
FAM20C	4.2758e-11	0.572421	0.305	0.138	2.03648e-06
UBALD2	9.71743e-13	0.571996	0.497	0.3	4.62822e-08
RPS4Y1	4.51199e-16	0.571175	0.357	0.133	2.14897e-11
HLA-A	2.81681e-29	0.570253	0.966	0.949	1.34159e-24
SIRPA	1.56824e-15	0.569936	0.514	0.288	7.46922e-11
CD84	9.54202e-12	0.566953	0.502	0.305	4.54467e-07
DDAH2	8.44152e-10	0.566756	0.331	0.179	4.02053e-05
FCGR3A	1.16617e-11	0.565014	0.678	0.475	5.55422e-07
LGALS1	7.0246e-15	0.562085	0.73	0.557	3.34568e-10
STAT2	6.47267e-10	0.560423	0.546	0.375	3.0828e-05
ACSL1	7.91616e-14	0.557249	0.599	0.378	3.77031e-09
SDSL	2.34073e-11	0.555009	0.342	0.172	1.11484e-06
OAS2	1.1495e-15	0.554867	0.452	0.232	5.47485e-11
TMEM219	2.39588e-14	0.549339	0.43	0.215	1.14111e-09
ASAH1	1.49233e-10	0.548052	0.673	0.533	7.10765e-06
C3AR1	7.8288e-18	0.543318	0.531	0.274	3.7287e-13
PEBP1	2.35306e-09	0.532238	0.456	0.303	0.000112072
SLC39A8	4.05615e-09	0.530458	0.279	0.138	0.000193186
CTSB	7.39346e-18	0.5299	0.942	0.891	3.52136e-13
CD300E	8.1704e-07	0.529615	0.382	0.249	0.038914
SPATS2L	1.89712e-07	0.529491	0.304	0.179	0.0090356
SCARB2	1.15089e-13	0.526835	0.459	0.257	5.48146e-09
TRIM22	1.70448e-10	0.523524	0.44	0.262	8.11808e-06
IFIH1	1.07678e-08	0.522325	0.423	0.266	0.000512851
VAT1	5.94473e-10	0.520535	0.342	0.182	2.83135e-05
TCIRG1	1.87622e-12	0.520494	0.697	0.506	8.93608e-08
SOD1	1.74377e-09	0.519212	0.45	0.283	8.30523e-05
C2	1.3693e-09	0.519149	0.263	0.121	6.52169e-05
HELZ2	6.60531e-09	0.511113	0.311	0.167	0.000314598
GIMAP4	2.35679e-07	0.507239	0.386	0.249	0.0112249
SERPING1	1.73749e-09	0.503813	0.57	0.409	8.27532e-05
SHISA5	3.45979e-13	0.501229	0.417	0.218	1.64783e-08
PSAP	3.21249e-20	0.496467	0.969	0.961	1.53005e-15
SLC25A37	2.12349e-07	0.496405	0.417	0.262	0.0101137
NEAT1	9.88033e-15	0.494878	0.866	0.709	4.7058e-10
OAS3	2.56269e-08	0.49113	0.335	0.191	0.00122056
SLC27A3	1.99748e-07	0.490903	0.266	0.143	0.0095136
GAA	6.38572e-12	0.488061	0.436	0.252	3.04139e-07
DDX3Y	6.04614e-13	0.486876	0.283	0.102	2.87965e-08
SAMD9L	2.0231e-05	0.486189	0.39	0.278	0.963564
NCF1C	3.92948e-08	0.48534	0.417	0.271	0.00187153
TRIR	2.36646e-08	0.485129	0.452	0.298	0.0011271
OGA	1.02413e-07	0.483787	0.299	0.169	0.00487771
IGF2R	5.47759e-08	0.483251	0.389	0.242	0.00260887
MCRIP1	2.96828e-08	0.481726	0.282	0.153	0.00141373
C5AR1	2.54403e-08	0.478114	0.373	0.22	0.00121167
APLP2	8.13308e-14	0.477213	0.618	0.424	3.87362e-09
CPM	2.31633e-06	0.475844	0.27	0.16	0.110322
COX5B	1.21415e-08	0.475831	0.597	0.462	0.000578276
MGST3	1.20728e-09	0.474908	0.299	0.15	5.75005e-05
SSB	2.77338e-06	0.473762	0.553	0.421	0.132091
GNS	2.12229e-10	0.473534	0.582	0.402	1.0108e-05
GLRX	2.8986e-09	0.472697	0.391	0.225	0.000138054
LGALS9	2.36089e-09	0.471716	0.668	0.521	0.000112445
EPSTI1	1.24516e-05	0.46793	0.563	0.443	0.593045
ELF1	9.10539e-06	0.46778	0.299	0.191	0.433672
IFI27L2	9.77522e-13	0.464291	0.506	0.293	4.65574e-08
ATP6V0D1	5.5347e-12	0.463186	0.736	0.547	2.63607e-07
B4GALT1	1.38309e-06	0.462472	0.381	0.254	0.0658736
SDS	7.02236e-08	0.461794	0.375	0.228	0.00334461
ATP6AP1	4.32298e-12	0.458785	0.708	0.538	2.05895e-07
TMEM106A	2.76535e-06	0.45758	0.321	0.203	0.131708
MSR1	2.29237e-09	0.453491	0.356	0.206	0.000109181
TRIM56	8.45707e-07	0.450455	0.387	0.245	0.0402793
PLA2G7	1.18386e-05	0.44932	0.36	0.252	0.563848
B4GALT5	4.74477e-07	0.448989	0.472	0.329	0.0225984
DYNLT1	1.37932e-09	0.448857	0.459	0.295	6.56942e-05
GPX1	1.0678e-13	0.448405	0.87	0.782	5.0857e-09
CYBA	5.51406e-16	0.447929	0.888	0.77	2.62624e-11
DENND4B	1.18987e-06	0.44515	0.323	0.201	0.0566711
TSPO	3.4131e-08	0.444545	0.591	0.436	0.00162559
ROMO1	7.40506e-10	0.444121	0.543	0.38	3.52688e-05
RPS27L	4.44576e-09	0.441595	0.451	0.3	0.000211742
ERBIN	0.000329505	0.437919	0.267	0.184	1
ERP29	2.04613e-08	0.436786	0.522	0.366	0.000974532
TOM1	1.19979e-10	0.436171	0.422	0.237	5.71434e-06
CD68	1.22959e-11	0.43466	0.833	0.69	5.85631e-07
MYL6	4.33321e-15	0.432291	0.954	0.918	2.06382e-10
SDCBP	1.82049e-10	0.430293	0.732	0.562	8.67061e-06
PML	1.43281e-07	0.42869	0.289	0.165	0.00682419
BAZ2B	0.000907506	0.427627	0.261	0.179	1
LRP1	1.6831e-15	0.426469	0.366	0.155	8.01629e-11
CKAP4	0.00187365	0.426452	0.286	0.206	1
ZNFX1	1.06794e-09	0.426161	0.449	0.276	5.08637e-05
LILRB1	5.02985e-05	0.425439	0.532	0.421	1
LMAN2	9.93865e-13	0.425082	0.517	0.32	4.73358e-08
GNB4	2.64081e-08	0.420506	0.367	0.218	0.00125777
RRAGD	4.65226e-08	0.419179	0.296	0.157	0.00221578
KIAA0930	6.10321e-11	0.41901	0.36	0.184	2.90684e-06
AP002807.1	1.0622e-09	0.413535	0.547	0.37	5.05904e-05
ADAR	3.95675e-08	0.412423	0.472	0.324	0.00188452
SIDT2	3.20261e-10	0.410891	0.255	0.109	1.52534e-05
STOM	1.56615e-07	0.406358	0.416	0.281	0.00745928
CCL3L1	0.00110471	0.406198	0.476	0.387	1
PLBD1	1.5649e-06	0.404138	0.298	0.179	0.0745332
RGL1	1.64401e-06	0.402104	0.301	0.179	0.0783007
TALDO1	2.0733e-10	0.401965	0.594	0.404	9.87469e-06
CD38	1.90982e-06	0.401942	0.262	0.15	0.090961
BLVRB	6.70422e-10	0.401856	0.36	0.199	3.19309e-05
NPL	1.79503e-12	0.401718	0.258	0.09	8.54939e-08
BRI3	2.22135e-11	0.400733	0.813	0.688	1.05798e-06
FNIP2	1.17374e-05	0.39899	0.44	0.315	0.55903
S100A4	3.98255e-05	0.396563	0.722	0.608	1
AP5B1	1.26706e-06	0.395207	0.273	0.157	0.0603475
CHCHD10	2.57697e-06	0.39295	0.352	0.228	0.122736
SRI	1.81842e-09	0.392402	0.381	0.218	8.66077e-05
UBE2L6	3.10631e-07	0.391752	0.634	0.501	0.0147947
BLVRA	7.96362e-10	0.391451	0.419	0.252	3.79291e-05
MFSD1	5.83664e-09	0.389998	0.523	0.351	0.000277988
GIMAP1-GIMAP5	8.23542e-08	0.389697	0.345	0.208	0.00392237
FCER1G	4.95354e-05	0.38882	0.747	0.654	1
GNB2	6.64019e-07	0.388442	0.687	0.552	0.0316259
ADAM17	9.3487e-06	0.387972	0.373	0.252	0.44526
LAPTM5	6.03133e-15	0.387292	0.931	0.879	2.8726e-10
TYMP	2.08104e-07	0.386872	0.941	0.857	0.00991159
HEXA	1.19995e-06	0.384946	0.426	0.298	0.057151
C11orf98	3.65014e-07	0.384383	0.25	0.133	0.0173849
NADK	2.41703e-06	0.382243	0.311	0.194	0.115118
ARF1	7.79935e-08	0.381712	0.561	0.416	0.00371467
UTRN	0.000946119	0.381116	0.284	0.203	1
FCN1	2.94369e-05	0.378279	0.469	0.356	1
CAPG	2.90512e-08	0.377876	0.747	0.608	0.00138365
AQP9	1.59485e-08	0.377101	0.388	0.225	0.000759595
LASP1	1.5109e-07	0.377069	0.323	0.191	0.00719613
TMEM30A	3.38732e-08	0.376475	0.367	0.223	0.00161332
BAZ1A	0.00479716	0.375505	0.553	0.455	1
FERMT3	4.73778e-09	0.373099	0.524	0.358	0.000225651
ATOX1	2.31215e-07	0.372878	0.555	0.419	0.0110123
SOAT1	4.56235e-07	0.372453	0.398	0.257	0.0217296
PSEN1	4.97458e-08	0.372436	0.31	0.174	0.00236929
UCP2	1.60671e-05	0.372159	0.408	0.293	0.765242
PECAM1	1.75149e-08	0.37197	0.336	0.194	0.000834201
CNPY3	2.37839e-09	0.371014	0.324	0.169	0.000113278
TMEM123	0.000279188	0.369918	0.345	0.252	1
REEP5	4.21042e-06	0.369778	0.372	0.249	0.200534
CDK5RAP3	2.27552e-07	0.369039	0.364	0.228	0.0108378
TRAPPC5	1.46651e-08	0.368458	0.408	0.254	0.00069847
TLE5	1.35849e-05	0.368277	0.38	0.266	0.64702
PHF11	1.33271e-05	0.367206	0.317	0.211	0.634745
LRPAP1	1.18895e-05	0.364584	0.368	0.254	0.566274
UROD	3.82195e-07	0.361999	0.268	0.145	0.0182032
IFI35	1.65274e-05	0.361824	0.485	0.361	0.787168
LY96	2.00405e-07	0.358341	0.362	0.225	0.00954488
IFNGR1	1.04793e-07	0.35783	0.422	0.274	0.00499107
STAB1	6.38894e-07	0.356483	0.282	0.162	0.0304292
MANBA	6.09437e-08	0.356241	0.283	0.153	0.00290263
NCKAP1L	5.83011e-09	0.355873	0.491	0.317	0.000277677
GSDMD	7.10931e-05	0.354038	0.343	0.242	1
LEPROTL1	1.57147e-06	0.35388	0.272	0.157	0.0748458
DRAM1	8.67087e-05	0.353313	0.441	0.327	1
PLD3	4.0057e-10	0.352462	0.321	0.157	1.90784e-05
ATP6V0E1	1.3287e-08	0.350611	0.648	0.511	0.000632835
C4orf48	2.78232e-07	0.350198	0.33	0.199	0.0132516
SMAP2	7.69994e-05	0.349471	0.38	0.278	1
ATP6V0C	6.2628e-10	0.347338	0.754	0.61	2.98285e-05
RTCB	7.88718e-07	0.347237	0.302	0.179	0.0375651
LAMTOR2	3.54365e-06	0.346852	0.367	0.242	0.168777
TRIM38	5.2831e-06	0.346449	0.382	0.254	0.251623
AC093525.2	6.9461e-10	0.345492	0.754	0.61	3.30829e-05
LTA4H	4.50401e-05	0.344884	0.446	0.329	1
USF2	6.47225e-06	0.343574	0.375	0.257	0.30826
ATP6V1C1	0.000110137	0.343512	0.325	0.23	1
UBE2S	7.14182e-08	0.342928	0.25	0.126	0.00340151
TUFM	4.55722e-07	0.341881	0.327	0.201	0.0217051
CALM3	1.20605e-08	0.340494	0.557	0.375	0.000574418
MNDA	0.00528552	0.339896	0.437	0.368	1
PTK2B	9.21788e-07	0.338549	0.264	0.148	0.0439029
DTX3L	7.06716e-06	0.335598	0.373	0.249	0.336595
BLOC1S1	1.81793e-05	0.334777	0.425	0.303	0.865843
CMKLR1	1.57755e-11	0.334577	0.274	0.109	7.51354e-07
TLNRD1	2.5926e-05	0.334426	0.26	0.157	1
UNC93B1	3.93494e-08	0.333429	0.347	0.206	0.00187413
VAMP5	0.00585133	0.33305	0.616	0.554	1
CLEC12A	7.54829e-05	0.332809	0.278	0.182	1
BAG1	4.89645e-05	0.332037	0.377	0.271	1
TYROBP	4.93146e-09	0.329582	0.877	0.806	0.000234876
MPEG1	1.33673e-06	0.329461	0.369	0.24	0.0636658
HNRNPUL2	1.16603e-06	0.329435	0.31	0.184	0.0555359
ARL8A	1.39452e-07	0.32859	0.324	0.189	0.0066418
MCOLN1	5.71942e-08	0.328505	0.277	0.148	0.00272405
ATP6V1E1	8.51846e-07	0.327962	0.566	0.419	0.0405717
S100A11	0.00180343	0.327884	0.704	0.661	1
DMXL2	1.87738e-06	0.327521	0.367	0.232	0.0894157
MRPS21	4.49905e-08	0.326792	0.349	0.199	0.00214281
GIMAP5	2.17478e-07	0.326328	0.353	0.218	0.0103581
MGAT1	7.21978e-07	0.326269	0.756	0.63	0.0343864
SQSTM1	5.01618e-07	0.325523	0.69	0.545	0.0238911
RAB8A	6.58627e-06	0.325245	0.308	0.196	0.313691
TMBIM1	1.52358e-07	0.324592	0.442	0.293	0.00725652
MYO1G	0.000328289	0.324588	0.353	0.262	1
NDUFC2	2.62495e-06	0.324482	0.37	0.247	0.125021
AC008763.3	1.38281e-07	0.324191	0.399	0.257	0.00658604
SETX	0.0353611	0.323679	0.272	0.225	1
ACADVL	0.000287323	0.323287	0.282	0.194	1
APOL1	9.11189e-06	0.323039	0.397	0.269	0.433981
DPP7	1.97975e-10	0.322778	0.445	0.259	9.42917e-06
NAA38	4.26464e-09	0.32193	0.286	0.14	0.000203116
PRDX5	4.84835e-07	0.318844	0.484	0.339	0.0230917
CD63	6.9483e-07	0.318679	0.894	0.893	0.0330934
CASP1	1.12361e-05	0.318005	0.533	0.402	0.535155
IFNGR2	1.60151e-05	0.317948	0.417	0.293	0.762765
VTI1B	3.5303e-05	0.315977	0.358	0.245	1
PSMB9	4.86838e-05	0.31458	0.71	0.608	1
RNH1	1.16846e-06	0.314573	0.474	0.324	0.0556513
GRINA	5.60138e-07	0.314256	0.64	0.499	0.0266783
SLC39A1	2.4855e-05	0.313961	0.284	0.182	1
NDUFS2	1.90711e-07	0.310875	0.278	0.155	0.00908317
CD9	4.67241e-07	0.310617	0.291	0.16	0.0222538
HLA-C	2.35688e-09	0.307876	0.939	0.915	0.000112254
NDUFS6	7.64557e-07	0.306751	0.485	0.349	0.0364143
FGR	1.57837e-06	0.306141	0.507	0.38	0.0751748
MESD	5.09115e-06	0.303553	0.326	0.208	0.242481
GDI1	8.84136e-05	0.301623	0.381	0.276	1
C6orf62	9.23228e-08	0.301347	0.432	0.269	0.00439715
NOP10	8.94375e-07	0.301057	0.55	0.419	0.0425973
AC018521.1	5.96587e-06	0.301002	0.345	0.228	0.284143
IL4R	0.000128845	0.301002	0.313	0.218	1
CIAO2A	0.000152226	0.300253	0.273	0.182	1
UBE2F	5.11261e-06	0.299849	0.377	0.247	0.243503
LYN	0.00221511	0.299275	0.617	0.535	1
PAFAH1B1	0.00127944	0.298672	0.339	0.254	1
GOLGA4	0.00555075	0.298582	0.373	0.293	1
IRAK1	4.32438e-08	0.297583	0.443	0.278	0.00205962
SCPEP1	7.89375e-06	0.297035	0.354	0.23	0.375964
TRIP12	0.000415074	0.296702	0.327	0.232	1
RBMS1	0.00195365	0.296618	0.435	0.337	1
DNASE2	4.12209e-07	0.295546	0.457	0.303	0.0196327
PDXK	8.04541e-08	0.295443	0.634	0.479	0.00383187
PLEKHM2	0.000120564	0.295399	0.269	0.179	1
SAMSN1	4.3775e-05	0.295234	0.401	0.283	1
LAMTOR5	9.46177e-06	0.295207	0.436	0.312	0.450645
TNFSF12-TNFSF13	2.02294e-08	0.291742	0.45	0.281	0.000963485
SP100	0.000277473	0.290741	0.453	0.351	1
DEK	0.00292665	0.290641	0.563	0.46	1
NCF4	5.19796e-06	0.289808	0.285	0.174	0.247568
CRTAP	4.67421e-06	0.289202	0.272	0.16	0.222624
ACTB	0.010718	0.288729	0.935	0.884	1
PLAUR	0.000407061	0.287149	0.691	0.571	1
SDF4	1.44577e-05	0.286764	0.288	0.184	0.688591
CLEC4E	0.0037835	0.286045	0.334	0.259	1
CSK	0.00193694	0.285449	0.265	0.189	1
GM2A	2.48071e-07	0.285289	0.494	0.349	0.0118151
RELA	0.0137564	0.285147	0.263	0.203	1
CFD	6.77357e-09	0.285004	0.362	0.206	0.000322612
NPC1	1.52517e-06	0.284357	0.327	0.201	0.072641
NEDD8	2.55489e-06	0.284348	0.467	0.334	0.121684
TRAPPC3	2.74883e-06	0.282295	0.266	0.15	0.130921
NDUFB2	0.000363368	0.281962	0.593	0.496	1
EFHD2	1.26432e-05	0.281302	0.773	0.639	0.602172
S100A6	7.29634e-06	0.281156	0.863	0.823	0.34751
PIK3AP1	3.48827e-06	0.28089	0.421	0.291	0.166139
CYTH1	0.000103579	0.279492	0.426	0.32	1
TNFSF13	7.34066e-08	0.276219	0.455	0.291	0.00349621
PAG1	4.20857e-06	0.275941	0.294	0.177	0.200446
GMFG	2.35455e-05	0.275845	0.58	0.453	1
RNPEP	9.86791e-07	0.275494	0.308	0.182	0.0469989
TSPAN14	6.36557e-05	0.274482	0.349	0.247	1
RAC1	0.000147494	0.273775	0.906	0.816	1
LACTB	0.0047237	0.27323	0.403	0.32	1
SDHB	9.67131e-05	0.272347	0.324	0.225	1
BAX	0.000497831	0.272221	0.298	0.215	1
CXCL16	1.62537e-05	0.269299	0.535	0.414	0.774131
SH3GLB1	3.26257e-06	0.26762	0.373	0.24	0.15539
NFE2L1	0.00018583	0.265232	0.3	0.203	1
STAT5A	0.000194623	0.264761	0.338	0.237	1
RNASEH2C	7.35513e-05	0.264375	0.281	0.182	1
CHMP2A	2.80582e-05	0.264109	0.448	0.317	1
IFI16	0.0349164	0.26405	0.5	0.431	1
CORO1C	8.57239e-07	0.263637	0.471	0.329	0.0408286
TNFAIP2	0.00889097	0.263009	0.507	0.419	1
PRDX1	5.46589e-05	0.261943	0.731	0.639	1
IST1	0.00181595	0.261565	0.311	0.23	1
SEPHS2	2.26826e-08	0.260808	0.296	0.155	0.00108033
RAB5IF	2.74816e-05	0.25929	0.441	0.317	1
COMT	0.000145443	0.258657	0.294	0.199	1
ANXA2	4.77884e-08	0.258211	0.822	0.7	0.00227607
ADA2	1.97003e-06	0.258104	0.541	0.402	0.0938286
RNF114	0.000510077	0.25659	0.321	0.232	1
CAPZA1	2.74935e-05	0.25646	0.434	0.31	1
EIF2AK2	0.000844332	0.255974	0.285	0.199	1
RBX1	1.39961e-06	0.255351	0.465	0.322	0.0666605
GRB2	8.01511e-07	0.255263	0.649	0.494	0.0381744
HYPK	1.71523e-05	0.255232	0.327	0.218	0.81693
TRPV2	2.62579e-05	0.254298	0.277	0.169	1
RPN1	8.84672e-06	0.254139	0.39	0.264	0.421352
JPT1	7.63143e-06	0.254008	0.399	0.274	0.36347
SNX10	0.00268965	0.253115	0.497	0.404	1
SDC4	0.000323954	0.252855	0.34	0.242	1
HLA-B	1.11563e-09	0.252298	0.985	0.976	5.31352e-05
CCR1	6.23068e-05	0.25185	0.433	0.31	1
TM9SF2	8.24325e-09	0.250975	0.33	0.177	0.00039261
SERP1	4.4862e-05	0.25037	0.563	0.431	1

## Sheet: Table S6
Table S6 Upregulated genes of FCN1+ MΦ subset in TB group
genes	p_val	avg_log2FC	pct.1	pct.2	p_val_adj
DNAJB1	0.000317861	1.46006	0.392	0.34	1
HSPD1	2.62437e-05	1.3648	0.453	0.386	1
HLA-DRB1	5.67682e-74	1.30513	0.947	0.837	2.70376e-69
CXCL9	5.62366e-17	1.2996	0.511	0.32	2.67843e-12
HLA-DQB1	1.91919e-33	1.20142	0.801	0.672	9.1407e-29
HLA-DPB1	6.98582e-45	1.19684	0.908	0.824	3.32721e-40
G0S2	3.02696e-13	1.17973	0.392	0.233	1.44168e-08
INHBA	5.96179e-09	1.12946	0.351	0.23	0.000283948
HLA-DPA1	4.77918e-28	1.11392	0.833	0.76	2.27623e-23
PPA1	6.73977e-16	1.03789	0.484	0.317	3.21002e-11
HLA-DRB5	2.71588e-28	1.02094	0.707	0.492	1.29352e-23
IER5	0.000484516	0.969085	0.421	0.371	1
AC243919.1	1.91523e-20	0.964661	0.586	0.419	9.12187e-16
SLC2A3	2.7444e-11	0.955435	0.634	0.555	1.3071e-06
HLA-DQA1	2.91047e-22	0.949284	0.707	0.563	1.3862e-17
LYZ	3.21822e-23	0.927918	0.881	0.802	1.53277e-18
HLA-DRA	1.73642e-48	0.878273	0.961	0.928	8.2702e-44
RGCC	6.7542e-10	0.862389	0.412	0.277	3.21689e-05
RPS4X	3.83994e-19	0.853286	0.78	0.715	1.82889e-14
RPS6	7.78258e-26	0.850128	0.857	0.791	3.70669e-21
RPS23	9.61786e-18	0.826571	0.758	0.705	4.58079e-13
GPR183	1.03944e-06	0.82476	0.312	0.216	0.0495066
ANXA1	0.0127461	0.819417	0.533	0.542	1
NAP1L1	2.40829e-09	0.796442	0.584	0.498	0.000114702
MT-CO3	1.69629e-15	0.795527	0.828	0.801	8.07911e-11
JAML	3.52782e-06	0.792648	0.339	0.244	0.168023
FOS	6.34425e-06	0.788572	0.642	0.614	0.302164
ARL4C	1.11698e-06	0.780576	0.303	0.202	0.0531996
RPS3A	1.37259e-19	0.778149	0.794	0.717	6.53738e-15
RPL18A	1.11579e-15	0.768281	0.758	0.715	5.31428e-11
NFKBIA	7.22704e-09	0.767013	0.755	0.718	0.000344209
HSPA1B	0.00411754	0.766769	0.262	0.215	1
RPLP0	5.41283e-15	0.765608	0.659	0.548	2.57802e-10
HBEGF	5.32157e-08	0.761194	0.416	0.301	0.00253456
BHLHE40	1.08047e-06	0.760459	0.368	0.277	0.0514605
RBM3	3.11762e-14	0.755798	0.569	0.454	1.48486e-09
NDRG1	0.0039194	0.737079	0.38	0.334	1
RPS2	2.33037e-28	0.729127	0.891	0.82	1.10991e-23
RPL10A	1.61876e-10	0.725834	0.673	0.612	7.70984e-06
DUSP1	5.12903e-10	0.725111	0.613	0.537	2.44286e-05
AC020656.1	4.57472e-12	0.713015	0.315	0.18	2.17885e-07
LDHA	3.06782e-06	0.707652	0.404	0.327	0.146114
PEA15	1.57002e-13	0.705267	0.632	0.525	7.4777e-09
BTG1	1.10898e-06	0.70067	0.54	0.473	0.0528184
RPS25	1.41885e-13	0.688098	0.661	0.559	6.75771e-09
RPL6	5.83568e-13	0.683603	0.724	0.679	2.77942e-08
RALA	1.08562e-07	0.682797	0.499	0.413	0.00517058
SNHG5	1.67056e-07	0.682284	0.465	0.373	0.00795654
GAPDH	3.14638e-14	0.681244	0.765	0.69	1.49856e-09
RPS7	3.00845e-12	0.680118	0.7	0.626	1.43287e-07
RPL7	1.15806e-12	0.679511	0.758	0.704	5.51561e-08
GADD45B	8.90539e-07	0.678972	0.535	0.469	0.0424146
PLEK	7.10111e-07	0.676339	0.736	0.724	0.0338211
RPL21	1.07066e-19	0.674995	0.879	0.833	5.09936e-15
ENO1	1.65309e-15	0.668139	0.828	0.787	7.87334e-11
PABPC1	2.31237e-12	0.666777	0.719	0.7	1.10134e-07
MT-CO1	1.1588e-11	0.665408	0.758	0.734	5.51914e-07
RPL10	1.92298e-17	0.662704	0.76	0.691	9.15878e-13
RPS18	2.18621e-14	0.657995	0.789	0.723	1.04125e-09
RPS5	1.11324e-07	0.656694	0.538	0.454	0.00530216
EEF1B2	2.88756e-08	0.655544	0.545	0.476	0.00137529
RUNX3	3.81638e-05	0.654121	0.337	0.255	1
CKLF	0.0010096	0.653298	0.375	0.336	1
SPINT2	3.20006e-08	0.652503	0.269	0.164	0.00152412
IL1B	2.54357e-10	0.644585	0.39	0.244	1.21145e-05
RPL22	1.94538e-08	0.643753	0.562	0.484	0.000926546
RPL36A	9.41453e-11	0.641449	0.666	0.594	4.48395e-06
RPS27A	4.4096e-20	0.639065	0.881	0.797	2.1002e-15
VEGFA	7.92472e-08	0.636014	0.291	0.183	0.00377438
EEF1G	4.20892e-11	0.633381	0.748	0.719	2.00462e-06
AP002990.1	4.62147e-11	0.633241	0.748	0.718	2.20112e-06
PTPN1	3.31514e-05	0.624501	0.431	0.358	1
TRA2B	6.85324e-06	0.622847	0.426	0.347	0.326406
MIF	0.000102053	0.622409	0.383	0.321	1
RPL5	1.15289e-09	0.622283	0.692	0.651	5.49099e-05
RPL3	1.4952e-15	0.619845	0.847	0.808	7.12135e-11
AP000350.4	4.8249e-05	0.617382	0.383	0.316	1
RPL32	1.1456e-16	0.616498	0.862	0.826	5.45628e-12
PTMA	8.16248e-24	0.613122	0.966	0.952	3.88763e-19
RPL13A	1.25139e-18	0.611453	0.939	0.907	5.9601e-14
RPL36A-HNRNPH2	7.06247e-08	0.610498	0.472	0.387	0.00336371
RPS24	8.47184e-17	0.608871	0.903	0.865	4.03497e-12
PNRC1	3.90306e-09	0.605949	0.47	0.352	0.000185895
RPL4	7.75324e-09	0.603407	0.746	0.727	0.000369272
RPS27	4.41684e-15	0.601676	0.85	0.82	2.10365e-10
RPL37	1.60822e-15	0.600201	0.884	0.833	7.65962e-11
RPL27A	2.44975e-16	0.598462	0.913	0.89	1.16677e-11
AL031847.2	3.05741e-07	0.595274	0.429	0.336	0.0145618
C15orf48	2.77279e-10	0.592407	0.789	0.694	1.32062e-05
KLF4	1.39585e-05	0.591945	0.373	0.286	0.664813
CD74	4.04876e-17	0.587071	0.937	0.909	1.92835e-12
CD53	8.26474e-06	0.583856	0.69	0.69	0.393633
ALDH2	1.13078e-05	0.580948	0.479	0.408	0.53857
AC138811.2	2.90657e-08	0.580772	0.47	0.38	0.00138434
TPT1	2.58711e-27	0.579507	0.964	0.96	1.23219e-22
MATR3	0.0127502	0.579338	0.385	0.349	1
RPL35A	1.04008e-11	0.57638	0.797	0.773	4.95367e-07
RPS8	1.97028e-13	0.573962	0.855	0.833	9.38403e-09
RPL13	6.63556e-15	0.571094	0.869	0.825	3.16039e-10
RPL29	8.21749e-05	0.570679	0.559	0.534	1
RPL14	4.69417e-08	0.568056	0.637	0.589	0.00223574
RPS11	2.77933e-18	0.564533	0.906	0.881	1.32374e-13
HSPB1	0.000882586	0.563917	0.419	0.583	1
PTMAP5	8.89961e-09	0.563439	0.308	0.191	0.00042387
EEF1A1	1.20466e-33	0.56067	0.988	0.968	5.73754e-29
CXCR4	0.00103167	0.559789	0.419	0.355	1
RPS12	1.3781e-14	0.558393	0.881	0.839	6.5636e-10
RPS10	3.92213e-12	0.557912	0.814	0.791	1.86803e-07
RPS15A	2.88278e-08	0.557849	0.714	0.682	0.00137301
RGS2	0.0212531	0.555497	0.356	0.314	1
AC245033.4	3.58662e-05	0.555136	0.552	0.523	1
TPI1	4.12905e-07	0.55273	0.692	0.651	0.0196658
CACYBP	0.00929272	0.552339	0.259	0.216	1
MT-ND5	0.000310355	0.549327	0.496	0.471	1
RPL34	3.84996e-14	0.548459	0.93	0.898	1.83366e-09
RPS3	2.20197e-10	0.53894	0.785	0.756	1.04876e-05
RPL13P12	3.68086e-11	0.53865	0.31	0.177	1.75312e-06
MT-ND4	2.88136e-07	0.530679	0.692	0.651	0.0137233
S100A10	0.0012628	0.527352	0.685	0.711	1
RPLP1	1.00103e-15	0.518475	0.896	0.868	4.76771e-11
LITAF	1.36984e-13	0.515672	0.855	0.823	6.52426e-09
RPL7A	2.32544e-08	0.506983	0.758	0.752	0.00110756
RPLP2	9.06395e-10	0.50673	0.925	0.918	4.31698e-05
HLA-DMB	0.00140813	0.505186	0.516	0.486	1
PGK1	0.000147366	0.499652	0.554	0.525	1
CYTOR	0.0034853	0.497931	0.351	0.302	1
RPL31	3.43079e-07	0.496811	0.77	0.748	0.0163402
BID	0.00121827	0.495981	0.31	0.246	1
RPL37A	6.45649e-10	0.490522	0.913	0.906	3.0751e-05
RPL30	8.24423e-15	0.488547	0.857	0.84	3.92656e-10
HNRNPA1	3.17536e-06	0.480142	0.646	0.618	0.151236
MT-ND3	0.000498854	0.478083	0.659	0.627	1
TMEM176A	0.0229623	0.477923	0.327	0.296	1
RPS14	3.30541e-11	0.477071	0.826	0.799	1.5743e-06
RPL23A	1.99587e-05	0.474028	0.634	0.645	0.950594
OTUD1	0.000874097	0.473451	0.332	0.273	1
RPL15	1.98091e-10	0.471503	0.755	0.705	9.4347e-06
CD86	6.52945e-05	0.467971	0.508	0.438	1
RPL19	1.87616e-09	0.467698	0.818	0.778	8.93576e-05
CDKN1A	0.00226539	0.463343	0.627	0.623	1
RPL39	0.000364585	0.46295	0.492	0.467	1
RPL24	2.94858e-06	0.460993	0.736	0.736	0.140435
FAU	4.40913e-10	0.460189	0.838	0.808	2.09998e-05
IDO1	1.02961e-06	0.459297	0.637	0.505	0.0490384
RACK1	9.52568e-06	0.455689	0.722	0.734	0.453689
PGAM1	0.0200276	0.454663	0.378	0.353	1
NCL	0.00166112	0.450396	0.576	0.545	1
RPL26	9.54003e-07	0.450084	0.726	0.694	0.0454373
CIB1	0.00263472	0.449372	0.484	0.45	1
IVNS1ABP	0.00117268	0.446827	0.467	0.402	1
HSP90AB1	0.0268984	0.444426	0.801	0.782	1
RPL27	9.54656e-07	0.441342	0.709	0.688	0.0454684
HSPA5	0.0150995	0.437954	0.671	0.667	1
HLA-DMA	4.79279e-05	0.437321	0.574	0.528	1
HSP90B1	0.0101745	0.436764	0.707	0.687	1
RPS16	1.1858e-09	0.435924	0.857	0.868	5.64772e-05
DDX3X	0.00165254	0.434205	0.433	0.388	1
RPL41	5.30304e-09	0.430333	0.821	0.782	0.000252573
LST1	0.0342269	0.429778	0.562	0.553	1
RPS21	8.70499e-06	0.429261	0.77	0.775	0.414601
CD44	0.000290934	0.42056	0.673	0.658	1
EEF1D	0.000284121	0.418477	0.763	0.721	1
BZW1	0.00671656	0.416573	0.344	0.303	1
CCNL1	0.000309734	0.41621	0.508	0.463	1
RPS10-NUDT3	5.0374e-05	0.412422	0.598	0.579	1
RBPJ	0.00389252	0.409347	0.47	0.436	1
IL2RG	0.00336965	0.40894	0.339	0.281	1
TMEM176B	0.0049693	0.408827	0.467	0.419	1
RPS29	5.83445e-10	0.408656	0.85	0.843	2.77883e-05
SGK1	0.0312298	0.40284	0.567	0.568	1
RPL11	1.06419e-08	0.401048	0.862	0.86	0.000506852
NFKBIZ	0.00070864	0.400057	0.257	0.19	1
NACA	0.000456067	0.397399	0.731	0.73	1
EIF1	1.4904e-08	0.395687	0.85	0.842	0.000709848
TNFAIP3	0.00133471	0.394209	0.446	0.401	1
RPS13	2.90808e-07	0.394133	0.84	0.838	0.0138506
RPSA	4.47279e-08	0.393838	0.751	0.701	0.0021303
FOSB	0.0034114	0.389873	0.385	0.325	1
MT-ATP6	5.05182e-05	0.389691	0.782	0.771	1
GSN	0.0185199	0.381437	0.479	0.472	1
CTSH	7.25165e-05	0.378592	0.646	0.609	1
MTATP6P1	2.07848e-05	0.377274	0.278	0.192	0.989938
GBP5	0.000129597	0.374412	0.646	0.578	1
PTPRC	0.0192875	0.374135	0.593	0.604	1
SET	0.0172476	0.370739	0.489	0.482	1
BTF3	0.0196649	0.368238	0.426	0.399	1
CYCS	0.00435196	0.367852	0.458	0.406	1
RPL9	4.52427e-09	0.365391	0.927	0.913	0.000215482
MBNL1	0.0366659	0.363794	0.315	0.288	1
RPS27AP16	2.0297e-05	0.361747	0.286	0.203	0.966704
GNA15	0.000583434	0.361407	0.288	0.215	1
SLAMF8	0.0473447	0.359391	0.337	0.303	1
VIM	0.000343124	0.358217	0.881	0.888	1
NPM1	0.0179857	0.356367	0.545	0.525	1
LGALS2	0.00824807	0.356018	0.269	0.219	1
BCLAF1	0.011325	0.353096	0.298	0.25	1
RPS15	2.9786e-06	0.351946	0.789	0.758	0.141865
LINC01578	0.0172828	0.348683	0.264	0.218	1
GDI2	7.93873e-05	0.34665	0.644	0.625	1
RPL18	1.2169e-05	0.345181	0.792	0.788	0.579587
MAFF	0.00282553	0.343595	0.315	0.257	1
MT-ND1	0.0157043	0.343439	0.586	0.587	1
UBB	0.0195248	0.340657	0.705	0.738	1
ACTN1	0.00946147	0.338452	0.465	0.43	1
ADAM8	0.00245858	0.333066	0.341	0.273	1
MT-RNR1	0.00019234	0.3326	0.763	0.782	1
DDX21	0.0279798	0.329291	0.438	0.404	1
HMGN1	0.020444	0.32295	0.433	0.401	1
RPL23	6.05121e-06	0.319893	0.78	0.732	0.288207
RPL35	0.00020371	0.317435	0.707	0.677	1
SRSF5	0.00227827	0.316608	0.499	0.456	1
RPL8	2.96116e-06	0.315517	0.869	0.864	0.141034
RPL12	0.0122954	0.310581	0.697	0.712	1
RPS20	8.06821e-05	0.300548	0.84	0.795	1
AIF1	0.00788487	0.295567	0.731	0.736	1
ANKRD22	0.00270109	0.295177	0.55	0.491	1
RPL17	0.00104058	0.286039	0.76	0.756	1
AC245033.1	0.00055654	0.28595	0.768	0.761	1
PPP1R15A	0.00193956	0.285443	0.429	0.38	1
SF3B1	0.040491	0.283727	0.363	0.342	1
RBMX	0.00110543	0.283395	0.315	0.246	1
RNF145	0.0417504	0.280689	0.341	0.305	1
ARPC2	2.21736e-05	0.276243	0.787	0.797	1
RPL17-C18orf32	0.00125759	0.273862	0.782	0.769	1
RPL28	0.000937378	0.265641	0.831	0.823	1
CSDE1	0.0185522	0.263763	0.513	0.502	1
REL	0.0372424	0.260223	0.387	0.347	1
PSME1	0.0265638	0.259496	0.581	0.585	1
DDX5	0.0421245	0.2594	0.55	0.537	1

## Sheet: Table S7
Table S7 Upregulated genes of SCGB3A1+ MΦ subset in HIV-1-Mtb group
genes	p_val	avg_log2FC	pct.1	pct.2	p_val_adj
SCGB1A1	4.28383e-23	2.72986	0.478	0.11	2.0403e-18
IFI27	9.8319e-53	2.58308	0.767	0.119	4.68274e-48
SPRR3	4.53165e-27	2.43447	0.388	0.004	2.15833e-22
FABP4	3.91029e-16	2.34646	0.318	0.044	1.86239e-11
ISG15	1.00579e-37	2.29393	0.703	0.176	4.79036e-33
MT-ATP6	2.60577e-28	2.26461	0.663	0.3	1.24108e-23
KRT13	2.76408e-22	2.21501	0.322	0	1.31648e-17
MT-ND2	5.88837e-31	2.18977	0.56	0.11	2.80451e-26
S100A9	1.96973e-40	2.17639	0.772	0.26	9.38144e-36
MT-CYB	6.27203e-29	2.16477	0.59	0.159	2.98724e-24
CES1	8.02484e-23	2.10028	0.388	0.031	3.82207e-18
IFIT3	2.70965e-29	2.09563	0.563	0.11	1.29055e-24
MARCO	2.74575e-25	2.0458	0.467	0.07	1.30775e-20
S100P	1.73287e-21	1.9987	0.345	0.018	8.2533e-17
S100A8	2.07512e-33	1.92414	0.731	0.216	9.88339e-29
VSIG4	4.66906e-23	1.91361	0.382	0.031	2.22378e-18
CD81	2.92535e-30	1.84823	0.632	0.181	1.39329e-25
SCD	9.64174e-18	1.78958	0.324	0.031	4.59217e-13
MT-RNR1	3.05447e-24	1.74399	0.543	0.132	1.45478e-19
MT-ND4	2.16152e-21	1.7435	0.562	0.203	1.02949e-16
SLPI	2.21192e-17	1.73474	0.3	0.022	1.05349e-12
MT-ND3	5.11885e-23	1.73425	0.519	0.128	2.43801e-18
APLP2	1.1761e-17	1.6889	0.347	0.048	5.60155e-13
RETN	6.54586e-14	1.67552	0.253	0.022	3.11766e-09
SLC11A1	1.19874e-27	1.62247	0.519	0.084	5.70934e-23
IFITM1	1.23141e-16	1.60177	0.339	0.053	5.86498e-12
IFI6	7.61422e-19	1.58052	0.392	0.066	3.6265e-14
HEXB	9.14759e-22	1.57684	0.457	0.084	4.35681e-17
C1QB	3.23829e-23	1.57101	0.576	0.176	1.54233e-18
HSPA1A	6.9843e-16	1.5295	0.352	0.066	3.32648e-11
IFITM2	1.91607e-24	1.51166	0.58	0.163	9.12588e-20
LGMN	1.65705e-14	1.50012	0.324	0.057	7.89218e-10
CD163	2.04198e-17	1.49881	0.369	0.062	9.72554e-13
CTSL	1.95342e-24	1.45231	0.577	0.159	9.30375e-20
MT-RNR2	9.3887e-30	1.44167	0.768	0.352	4.47165e-25
CAPS	2.43723e-14	1.43696	0.269	0.026	1.16081e-09
NUPR1	1.10484e-17	1.43268	0.376	0.066	5.26212e-13
FTL	1.8835e-44	1.42557	0.992	0.93	8.97071e-40
SIGLEC1	1.69853e-13	1.39018	0.289	0.048	8.08974e-09
MT2A	4.24827e-12	1.37368	0.455	0.185	2.02337e-07
SERPING1	2.31314e-17	1.33359	0.385	0.07	1.1017e-12
TIMP2	4.43188e-17	1.28966	0.354	0.053	2.11082e-12
IFITM3	3.23416e-21	1.28878	0.713	0.3	1.54037e-16
XAF1	4.49585e-15	1.25296	0.416	0.11	2.14129e-10
CD63	2.28018e-27	1.21973	0.779	0.348	1.086e-22
IER3	9.31269e-12	1.21366	0.29	0.062	4.43545e-07
APOC1	2.3994e-23	1.20516	0.781	0.379	1.14279e-18
LIPA	3.5456e-16	1.1457	0.41	0.093	1.6887e-11
MT-ND5	8.60891e-12	1.13419	0.283	0.057	4.10025e-07
MS4A7	7.65173e-09	1.11738	0.345	0.132	0.000364436
HLA-B	4.13084e-26	1.09597	0.888	0.678	1.96744e-21
LAIR1	6.48324e-14	1.07527	0.403	0.115	3.08784e-09
C1QC	6.26286e-12	1.0646	0.321	0.079	2.98288e-07
MT-ND1	3.60607e-11	1.05789	0.347	0.106	1.7175e-06
CD82	6.51146e-11	1.05077	0.289	0.066	3.10128e-06
MT-CO2	5.2073e-17	1.04007	0.641	0.269	2.48013e-12
APOE	5.37976e-20	1.0064	0.683	0.291	2.56227e-15
CFD	1.11411e-10	1.00491	0.25	0.048	5.30629e-06
HLA-A	1.91899e-20	0.997842	0.818	0.634	9.13976e-16
MT-CO3	6.20126e-15	0.996125	0.608	0.295	2.95354e-10
FCGR3A	3.64758e-16	0.981702	0.526	0.189	1.73727e-11
MALAT1	3.60423e-18	0.978843	0.757	0.498	1.71662e-13
HLA-C	8.81065e-19	0.972974	0.771	0.449	4.19634e-14
CD14	1.44486e-13	0.967091	0.324	0.062	6.88157e-09
CXCL16	1.21515e-09	0.96647	0.29	0.084	5.7875e-05
S100A6	3.09702e-19	0.964475	0.774	0.463	1.47505e-14
MX1	1.10941e-07	0.959989	0.296	0.11	0.00528388
LY6E	4.39891e-09	0.939088	0.289	0.088	0.000209511
P4HB	4.145e-09	0.938794	0.266	0.075	0.000197418
MT-CO1	3.03063e-12	0.925659	0.519	0.22	1.44343e-07
GLUL	5.84063e-23	0.921823	0.762	0.326	2.78178e-18
IFI30	3.42177e-27	0.913333	0.877	0.502	1.62972e-22
AC007192.1	2.41436e-27	0.912702	0.877	0.502	1.14991e-22
LAMP1	4.50037e-14	0.885613	0.382	0.093	2.14344e-09
CTSZ	2.93031e-10	0.880229	0.416	0.163	1.39565e-05
RPS27L	8.18718e-09	0.870393	0.356	0.137	0.000389939
SCGB3A1	8.6874e-15	0.853581	0.337	0.066	4.13763e-10
RPS4Y1	4.97218e-11	0.849943	0.294	0.066	2.36815e-06
GPNMB	1.87304e-12	0.849844	0.441	0.154	8.92093e-08
FCER1G	5.79672e-13	0.848055	0.594	0.282	2.76086e-08
NEAT1	1.3529e-18	0.843182	0.603	0.207	6.44361e-14
GLIPR2	3.57845e-07	0.80531	0.313	0.137	0.0170434
B2M	6.90967e-25	0.803002	0.97	0.833	3.29094e-20
ASAH1	2.93406e-13	0.800193	0.468	0.159	1.39743e-08
FCGRT	1.77995e-10	0.792205	0.366	0.123	8.47757e-06
TMED9	1.83619e-11	0.780703	0.347	0.093	8.7454e-07
ACSL1	1.53396e-08	0.777466	0.263	0.079	0.000730596
NDUFB8	5.80272e-07	0.768321	0.287	0.115	0.0276372
UPP1	9.4046e-08	0.761983	0.301	0.115	0.00447922
FCGR1A	3.00035e-09	0.757895	0.3	0.093	0.000142901
EIF5B	1.43261e-10	0.755275	0.315	0.084	6.82325e-06
VAT1	5.76968e-09	0.75377	0.293	0.088	0.000274798
SDCBP	9.2932e-10	0.745067	0.491	0.225	4.42617e-05
BRI3	4.57345e-11	0.733816	0.682	0.388	2.17824e-06
C1QA	3.38586e-14	0.723917	0.649	0.3	1.61262e-09
TNFSF13	1.11633e-11	0.715007	0.307	0.07	5.31685e-07
MCL1	4.87548e-07	0.702172	0.331	0.137	0.023221
TNFSF12-TNFSF13	1.77744e-11	0.694302	0.304	0.07	8.46557e-07
TYROBP	9.78585e-14	0.687062	0.805	0.502	4.66081e-09
CTSA	4.59389e-11	0.676025	0.335	0.093	2.18798e-06
BCL2A1	4.17072e-07	0.653848	0.41	0.198	0.0198643
CD53	6.61924e-09	0.642384	0.349	0.128	0.000315261
PLEKHO2	1.6077e-07	0.639353	0.276	0.097	0.00765713
CSTB	2.07823e-10	0.636777	0.711	0.396	9.8982e-06
RAB13	4.57421e-06	0.636478	0.289	0.128	0.21786
GM2A	3.9154e-08	0.634897	0.31	0.11	0.00186482
FABP5	4.58962e-09	0.633854	0.464	0.207	0.000218594
ATP6V0E1	7.19035e-10	0.63155	0.446	0.185	3.42462e-05
LAPTM5	1.1567e-12	0.629926	0.719	0.432	5.50914e-08
LGALS3	6.67522e-17	0.626664	0.748	0.335	3.17927e-12
NOP10	7.69157e-07	0.61855	0.392	0.194	0.0366334
PRPF38B	6.64176e-09	0.618351	0.257	0.066	0.000316334
S100A11	5.07528e-05	0.609485	0.617	0.427	1
ATF4	2.50674e-09	0.605584	0.345	0.119	0.000119391
HSPA5	1.01491e-10	0.604372	0.424	0.15	4.83383e-06
CDKN1A	3.8924e-05	0.602795	0.253	0.115	1
SQSTM1	9.05568e-11	0.6013	0.472	0.203	4.31304e-06
PEBP1	2.00401e-09	0.598144	0.464	0.207	9.54472e-05
ATP6AP1	1.29206e-13	0.597316	0.487	0.172	6.1538e-09
CYBA	5.25405e-10	0.584726	0.639	0.344	2.5024e-05
SAT1	1.0831e-11	0.581986	0.877	0.568	5.15859e-07
PLIN3	1.16273e-09	0.567864	0.349	0.119	5.53785e-05
CTSB	3.20289e-18	0.559743	0.842	0.454	1.52547e-13
ANXA1	2.96901e-07	0.549084	0.389	0.172	0.0141408
HLA-E	7.67624e-12	0.53942	0.672	0.357	3.65604e-07
CYP27A1	7.77067e-13	0.516003	0.446	0.137	3.70101e-08
COX5B	3.5915e-07	0.507226	0.43	0.211	0.0171056
ROMO1	5.3897e-06	0.503948	0.376	0.194	0.256701
ERP29	5.42254e-09	0.501572	0.402	0.154	0.000258265
PRDX1	6.29336e-09	0.490353	0.694	0.392	0.00029974
IFI27L2	4.98761e-08	0.487731	0.348	0.132	0.0023755
MARCKS	8.33026e-06	0.480423	0.262	0.11	0.396754
RNF213	8.83286e-07	0.47184	0.264	0.093	0.0420691
UBE2D3	9.34643e-05	0.466535	0.286	0.141	1
ACP5	1.72563e-13	0.454189	0.581	0.229	8.21884e-09
ATP6V1B2	8.66873e-07	0.451861	0.354	0.159	0.0412874
FTH1	5.92074e-14	0.447028	0.99	0.841	2.81993e-09
GRINA	6.2844e-06	0.446029	0.307	0.137	0.299314
CHCHD10	6.6612e-06	0.438364	0.266	0.11	0.31726
ATP6V1E1	0.000177797	0.437643	0.311	0.167	1
IL1RN	6.27847e-06	0.435575	0.256	0.101	0.299031
ITM2B	6.19101e-07	0.433066	0.385	0.181	0.0294865
SAP18	0.000217026	0.419533	0.264	0.137	1
HLA-DRB6	1.07572e-06	0.415892	0.345	0.154	0.0512343
DPP7	1.1599e-08	0.414681	0.289	0.084	0.000552439
TALDO1	6.414e-07	0.410651	0.389	0.181	0.0305486
VTI1B	0.000426564	0.407585	0.25	0.128	1
FKBP2	5.55421e-07	0.403924	0.25	0.084	0.0264536
NDUFS5	2.45856e-07	0.39965	0.41	0.185	0.0117096
PLIN2	4.02937e-08	0.39795	0.332	0.119	0.00191911
LGALS1	1.37662e-07	0.390279	0.612	0.348	0.00655658
AP001453.3	5.78797e-07	0.388268	0.25	0.084	0.027567
SRGN	7.69492e-09	0.375898	0.573	0.295	0.000366494
SARAF	3.27367e-07	0.372175	0.364	0.159	0.0155918
NPC2	4.27618e-08	0.364091	0.68	0.388	0.00203666
TUBA1C	2.40038e-06	0.364027	0.382	0.194	0.114325
H2AFY	4.49737e-06	0.359806	0.403	0.207	0.214201
GRB2	0.003309	0.358886	0.311	0.194	1
GNB2	2.60993e-07	0.358378	0.429	0.203	0.0124306
LMNA	8.69264e-09	0.357327	0.279	0.079	0.000414013
AHNAK	4.66783e-07	0.354063	0.266	0.088	0.0222319
ITGB2	5.34977e-08	0.353775	0.488	0.225	0.00254799
CD68	9.57565e-09	0.349933	0.638	0.352	0.000456069
PPIB	0.000154714	0.345495	0.263	0.128	1
NDUFB1	1.67351e-05	0.339662	0.393	0.207	0.797061
HSPE1	0.00067525	0.338132	0.308	0.176	1
BST2	1.32226e-07	0.337687	0.324	0.119	0.00629768
ARHGAP30	0.000580096	0.331219	0.286	0.154	1
TSPO	3.25618e-05	0.319516	0.403	0.216	1
GNS	1.05821e-07	0.319498	0.272	0.088	0.00504002
SQOR	0.000182997	0.311969	0.283	0.141	1
MYL12B	3.83105e-05	0.311187	0.383	0.207	1
UBE2L6	0.000477963	0.309166	0.337	0.189	1
RTN4	2.76024e-05	0.30652	0.3	0.141	1
TKT	6.82843e-06	0.293188	0.321	0.145	0.325224
LTA4H	1.62897e-05	0.29056	0.322	0.154	0.775845
SOD2	0.000110075	0.287072	0.669	0.423	1
EFHD2	9.88109e-05	0.274866	0.513	0.317	1
CAPG	3.08007e-06	0.271695	0.669	0.396	0.146698
TPP1	1.89991e-05	0.271624	0.25	0.101	0.904889
ANXA5	2.0135e-05	0.270834	0.45	0.247	0.958988
PCBP1	0.000850227	0.270795	0.366	0.216	1
POLR2L	0.000610949	0.266798	0.264	0.137	1
GSTO1	0.000940448	0.25805	0.61	0.405	1
ATP6V1F	0.0148243	0.254626	0.369	0.26	1
S100A10	0.000262667	0.254411	0.521	0.322	1
CTSC	1.11213e-05	0.252818	0.364	0.176	0.529684
LGALS9	0.00361279	0.251103	0.365	0.238	1

## Sheet: Table S8
Table S8 Upregulated genes of SCGB3A1+ MΦ subset in TB group
genes	p_val	avg_log2FC	pct.1	pct.2	p_val_adj
NAP1L1	6.6417e-10	1.74359	0.463	0.322	3.16331e-05
PPA1	1.35802e-11	1.62221	0.256	0.091	6.46798e-07
HLA-DRB1	2.64604e-13	1.4935	0.59	0.448	1.26026e-08
HLA-DPB1	6.46024e-11	1.43338	0.7	0.676	3.07688e-06
RPS23	3.07944e-10	1.342	0.652	0.652	1.46668e-05
RPS3A	2.55264e-12	1.24709	0.656	0.583	1.21577e-07
RPL6	2.13366e-12	1.2136	0.599	0.461	1.01622e-07
HLA-DPA1	0.000328181	1.15989	0.493	0.463	1
AC243919.1	8.09374e-07	1.14465	0.401	0.29	0.0385489
SNHG5	0.000384157	1.08822	0.295	0.211	1
EEF1B2	1.76725e-06	1.06919	0.423	0.317	0.0841705
RPS11	6.12074e-13	1.06763	0.775	0.801	2.91519e-08
RPL5	6.13327e-09	1.06477	0.634	0.571	0.000292115
SET	0.000146929	1.06049	0.317	0.226	1
RPS27A	7.69723e-11	1.05051	0.731	0.745	3.66604e-06
HMGB1	0.00206916	1.03909	0.317	0.256	1
RPL21	3.00442e-14	1.03068	0.762	0.717	1.43094e-09
PABPC1	3.38933e-08	1.0289	0.546	0.461	0.00161427
AC138811.2	1.62489e-07	1.02737	0.282	0.146	0.00773905
RPL7	8.36536e-11	1.02611	0.612	0.501	3.98425e-06
RPS7	1.6908e-07	1.022	0.551	0.481	0.00805295
RPL15	5.92814e-08	1.02043	0.59	0.526	0.00282345
RPL14	3.39242e-09	1.01993	0.577	0.46	0.000161574
RPS2	4.81392e-12	1.00698	0.731	0.728	2.29277e-07
NPM1	2.41268e-05	1.00475	0.401	0.307	1
RPS6	7.85963e-09	0.999647	0.687	0.721	0.000374338
SCO2	0.0499774	0.988742	0.264	0.228	1
RPL18A	3.969e-09	0.980188	0.608	0.539	0.000189035
RPL13	5.21038e-14	0.950179	0.78	0.727	2.4816e-09
RPL10A	1.01009e-06	0.947465	0.551	0.467	0.0481084
RPS29	3.06353e-10	0.945044	0.731	0.752	1.4591e-05
RPS14	1.93805e-07	0.943137	0.678	0.736	0.00923054
AP002990.1	5.97441e-09	0.939926	0.639	0.549	0.000284549
RPL30	3.35429e-10	0.92603	0.714	0.738	1.59758e-05
PEA15	0.000966849	0.918324	0.264	0.181	1
HNRNPA1	4.09579e-05	0.90911	0.401	0.296	1
RPS25	1.18405e-05	0.909065	0.476	0.406	0.563939
EEF1G	3.67192e-08	0.906135	0.634	0.557	0.00174886
RPL22	0.000106141	0.904454	0.379	0.287	1
RPS15A	8.41921e-07	0.900554	0.604	0.563	0.040099
AL031847.2	0.000239974	0.89205	0.256	0.163	1
RPL29	0.0140558	0.869476	0.357	0.315	1
PTMA	8.14741e-18	0.867098	0.912	0.898	3.88045e-13
RPL23A	0.000219383	0.865864	0.463	0.407	1
EIF3E	0.0129398	0.861818	0.251	0.201	1
PFN1	1.68796e-08	0.854293	0.59	0.464	0.00080394
RPLP0	3.00086e-06	0.851593	0.515	0.446	0.142925
RPS8	7.17666e-07	0.851527	0.687	0.731	0.034181
RPL24	1.2697e-05	0.846024	0.59	0.546	0.604734
RPL12	0.000907561	0.845396	0.564	0.566	1
ARHGDIB	0.0299694	0.830066	0.295	0.266	1
RACK1	0.000105372	0.829072	0.533	0.522	1
EIF3L	0.00605488	0.824864	0.264	0.205	1
RPL26	0.000722883	0.824124	0.595	0.636	1
AIF1	0.0258032	0.815528	0.515	0.54	1
ATP5MC2	0.0280789	0.81322	0.405	0.389	1
RPS27	1.24148e-07	0.806988	0.731	0.752	0.00591292
RPL27A	5.24596e-09	0.805103	0.828	0.832	0.000249855
ACTR3	0.00325882	0.804811	0.308	0.239	1
RPL41	3.28003e-09	0.798927	0.727	0.703	0.000156221
RPS10-NUDT3	0.00214653	0.798327	0.361	0.304	1
TMSB4X	1.19728e-09	0.797011	0.846	0.956	5.70239e-05
RPL27	8.86238e-05	0.796849	0.577	0.542	1
BTF3	0.000399507	0.794414	0.286	0.194	1
RPL39	0.035942	0.785463	0.256	0.218	1
PLEKHO1	0.00112994	0.784863	0.304	0.218	1
RPL4	7.47698e-05	0.782001	0.595	0.587	1
RPL34	7.33855e-09	0.77131	0.797	0.823	0.00034952
EEF1A1	1.52313e-15	0.767424	0.921	0.972	7.25438e-11
RPS13	3.52889e-06	0.762222	0.714	0.745	0.168074
RPS4X	0.0025606	0.755	0.604	0.651	1
RPS12	3.57997e-07	0.753062	0.731	0.754	0.0170507
GAPDH	1.20195e-05	0.742561	0.511	0.413	0.572463
RPL10	0.000220977	0.735993	0.608	0.591	1
RPL35A	0.00220786	0.732724	0.586	0.629	1
RPS18	0.00140935	0.724921	0.648	0.736	1
ARPC2	1.91962e-06	0.710398	0.595	0.513	0.0914278
RPL23	0.000190535	0.708569	0.643	0.676	1
ENO1	0.00501459	0.697475	0.498	0.498	1
RPL31	0.000954584	0.668927	0.639	0.713	1
RPL19	0.00228064	0.653946	0.648	0.754	1
IDO1	9.59076e-06	0.651696	0.313	0.174	0.456789
RPL36A	0.00916559	0.649721	0.441	0.419	1
AC245033.4	0.0170799	0.648546	0.361	0.335	1
AC004922.1	0.0142898	0.643069	0.436	0.395	1
TPI1	0.0147843	0.64153	0.379	0.335	1
HLA-DRA	4.55968e-05	0.641205	0.78	0.771	1
RPS16	0.00262775	0.640482	0.678	0.778	1
RPL18	0.0319731	0.62934	0.581	0.665	1
TPM3	0.00673487	0.626651	0.529	0.522	1
RPL28	1.52405e-05	0.626311	0.656	0.642	0.725875
RPS15	0.00448973	0.622931	0.564	0.603	1
RPL17-C18orf32	0.00131002	0.621188	0.648	0.692	1
UBA52	0.000243842	0.619322	0.573	0.546	1
RPLP2	0.000712856	0.615349	0.784	0.782	1
RPS10	0.00197878	0.612641	0.617	0.639	1
AC245033.1	0.000305847	0.606862	0.604	0.6	1
RPL13A	7.67053e-07	0.596644	0.885	0.877	0.0365332
RPSA	0.00275447	0.593494	0.59	0.603	1
RPL7A	0.0318628	0.588794	0.546	0.59	1
RPS21	0.0184761	0.578673	0.581	0.651	1
TMSB4XP4	0.0191092	0.573439	0.264	0.205	1
RPS9	1.67461e-06	0.566061	0.758	0.765	0.0797581
YBX1	0.00823672	0.553687	0.546	0.566	1
RPL37	0.0385651	0.551251	0.648	0.757	1
ACTB	0.000264548	0.540604	0.727	0.768	1
RPL9	0.000251651	0.536556	0.828	0.819	1
TMSB10	2.90304e-15	0.534262	0.956	0.975	1.38266e-10
CFL1	8.75062e-05	0.517669	0.709	0.72	1
RPS20	0.0326416	0.496553	0.652	0.745	1
RPS17	0.00521323	0.490805	0.63	0.665	1
RPL37A	0.00982343	0.484062	0.775	0.86	1
CANX	0.0355	0.480884	0.167	0.266	1
RPS28	0.00212791	0.471603	0.762	0.785	1
TPT1	0.000518797	0.470465	0.815	0.953	1
RPLP1	0.0047672	0.464166	0.727	0.816	1
RPL3	0.000579037	0.445637	0.709	0.748	1
RBM25	0.00211713	0.441799	0.203	0.361	1
RPL38	0.0423249	0.430237	0.7	0.796	1
LUC7L3	0.00383922	0.413022	0.145	0.27	1
ACTG1	0.0473815	0.404747	0.736	0.851	1
RPN2	0.00217862	0.404134	0.132	0.252	1
BCAP31	0.000192829	0.354835	0.207	0.389	1
ATP5F1E	0.0092546	0.345367	0.767	0.844	1
HMOX1	0.000138509	0.27174	0.132	0.27	1

## Sheet: Table S9
Table S9 Upregulated genes of SPP1+ MΦ subset in HIV-1-Mtb group
genes	p_val	avg_log2FC	pct.1	pct.2	p_val_adj
IFI27	2.09156e-10	2.99955	0.913	0.24	9.96171e-06
SCGB1A1	1.70864e-05	2.82331	0.665	0.16	0.81379
IFIT3	8.68609e-08	2.69786	0.702	0.04	0.00413701
MT2A	0.000513821	2.669	0.404	0.04	1
IFIT1	0.00213649	2.43425	0.292	0	1
FABP4	0.00245476	2.40182	0.286	0	1
SPRR3	2.97696e-05	2.13113	0.46	0	1
SLPI	8.92523e-05	2.10228	0.478	0.04	1
SCGB3A1	6.47823e-05	1.99996	0.466	0.04	1
XAF1	0.000114769	1.99714	0.59	0.2	1
KRT13	0.00036496	1.9824	0.366	0	1
IFITM2	2.60999e-06	1.96496	0.752	0.24	0.124309
RSAD2	0.00289423	1.96057	0.348	0.04	1
ISG15	1.03584e-05	1.86547	0.857	0.44	0.493349
IFITM3	7.1911e-07	1.84347	0.839	0.28	0.0342498
IFITM1	0.000568614	1.82801	0.422	0.04	1
SPP1	0.000290053	1.78291	0.547	0.12	1
MT-ATP6	0.000248367	1.77152	0.839	0.56	1
BPIFB1	0.0012108	1.70838	0.317	0	1
C1QC	0.000671378	1.6994	0.54	0.16	1
H2AFJ	2.48595e-05	1.68811	0.466	0	1
IFI44L	0.00147001	1.66607	0.354	0.04	1
PEBP1	2.88268e-05	1.62491	0.733	0.4	1
WFDC2	0.000317608	1.58953	0.435	0.04	1
LY6E	0.000544936	1.58839	0.516	0.16	1
S100P	0.000146162	1.57557	0.472	0.04	1
IFI6	8.7137e-05	1.56948	0.677	0.24	1
CDKN1A	0.00256212	1.533	0.391	0.08	1
CAPS	0.00148879	1.45601	0.373	0.04	1
VSIG4	0.00033104	1.4535	0.547	0.12	1
RETN	0.00322915	1.4507	0.273	0	1
MX1	0.0110307	1.44044	0.422	0.16	1
GNLY	0.000578164	1.43633	0.348	0	1
TCN2	0.00109336	1.43245	0.435	0.08	1
TSPAN1	0.000672097	1.41557	0.342	0	1
SIGLEC1	0.000366342	1.40863	0.658	0.28	1
S100A9	4.12843e-05	1.39269	0.857	0.6	1
C5AR1	0.00994416	1.38819	0.273	0.04	1
TSPAN3	0.000672097	1.38265	0.342	0	1
RNASE1	0.00302575	1.38194	0.404	0.08	1
NECAP2	0.00161242	1.37108	0.304	0	1
LMNA	0.00221568	1.37036	0.447	0.12	1
TMIGD3	0.0048301	1.35908	0.255	0	1
ATP5PB	0.00228458	1.35645	0.342	0.04	1
MT-CYB	0.00128713	1.34952	0.72	0.4	1
KRT19	0.00351274	1.34532	0.329	0.04	1
IFI44	0.00161242	1.33025	0.304	0	1
SAP18	0.00102514	1.29506	0.435	0.08	1
MAL	0.00161242	1.28598	0.304	0	1
SLIRP	0.00176386	1.28464	0.46	0.12	1
CALHM6	0.0402103	1.27682	0.267	0.08	1
ENSA	0.00322915	1.26787	0.273	0	1
TFF3	0.00322915	1.26722	0.273	0	1
MRPS21	0.00455648	1.26712	0.379	0.08	1
AURKAIP1	0.00188301	1.26444	0.385	0.08	1
CARD16	0.000904499	1.23946	0.329	0	1
SDHB	0.0407299	1.23067	0.267	0.08	1
LGMN	0.000142166	1.22549	0.913	0.68	1
LCN2	0.00281713	1.2124	0.28	0	1
SPRR2A	0.00139815	1.19599	0.311	0	1
STAB1	0.0333935	1.19306	0.273	0.08	1
OAS2	0.00906156	1.19129	0.28	0.04	1
SEPTIN2	0.00799938	1.18989	0.286	0.04	1
MT-ND4	0.00713712	1.15954	0.745	0.48	1
GBP2	0.0146848	1.15484	0.36	0.12	1
ATP5IF1	0.00187191	1.15376	0.416	0.08	1
PLTP	0.00281713	1.15245	0.28	0	1
SOD1	0.00418364	1.14289	0.472	0.16	1
MS4A4A	0.00344243	1.13903	0.484	0.16	1
SAR1A	0.0322054	1.13219	0.317	0.12	1
CTSL	0.000301908	1.11788	0.975	0.88	1
TMEM219	0.00179507	1.1119	0.522	0.16	1
TSPAN4	0.00725657	1.10856	0.466	0.2	1
MALAT1	0.00568075	1.10752	0.932	0.88	1
PTPRC	0.0166457	1.09889	0.311	0.08	1
BLVRA	0.00556133	1.0952	0.373	0.08	1
UQCR10	0.0012569	1.08209	0.466	0.08	1
VKORC1	0.0100874	1.08047	0.28	0.04	1
TUBB4B	0.00467226	1.07905	0.435	0.12	1
IGKC	0.0048301	1.07854	0.255	0	1
PSMC1	0.0431513	1.07251	0.366	0.16	1
MT-ND2	0.000650444	1.05598	0.764	0.4	1
LYN	0.0105876	1.05503	0.466	0.16	1
TMEM176B	0.00398374	1.04473	0.54	0.2	1
MT-ND3	0.000792526	1.02951	0.764	0.36	1
PECAM1	0.013773	1.01635	0.323	0.08	1
COMT	0.0290363	1.01077	0.323	0.12	1
ALDH3B1	0.00816789	1.00864	0.304	0.04	1
MSMB	0.0255516	0.991945	0.311	0.08	1
RPS4Y1	0.00442312	0.952091	0.379	0.08	1
C1QB	0.000411615	0.947862	0.857	0.56	1
CMTM6	0.0411286	0.938342	0.317	0.12	1
MT-CO1	0.0102138	0.93497	0.801	0.52	1
FCGR3A	0.000907631	0.917981	0.814	0.4	1
MANF	0.0242199	0.915153	0.348	0.12	1
AC093512.2	0.00758527	0.908274	0.565	0.24	1
ALDOA	0.00758527	0.908274	0.565	0.24	1
ANP32A	0.0208448	0.905104	0.453	0.2	1
ATP6V1B2	0.016343	0.90283	0.59	0.28	1
CCL5	0.0100885	0.894691	0.342	0.08	1
MICOS10	0.0178996	0.894487	0.472	0.2	1
ARF4	0.0211764	0.892389	0.298	0.08	1
FCGR2A	0.0328239	0.891663	0.28	0.08	1
PLAUR	0.0178913	0.88305	0.503	0.2	1
B4GALT1	0.0132151	0.880515	0.28	0.04	1
TPM4	0.0277968	0.879117	0.472	0.2	1
NDFIP1	0.030406	0.873023	0.286	0.08	1
MAPRE1	0.0415517	0.869717	0.255	0.08	1
DDAH2	0.0184679	0.868326	0.366	0.12	1
RNASET2	0.00487306	0.868107	0.484	0.16	1
MRPL27	0.0262685	0.868005	0.273	0.08	1
ATP5PD	0.0100878	0.865673	0.354	0.08	1
LGALS3BP	0.00466306	0.863173	0.41	0.08	1
TFRC	0.0479392	0.85222	0.329	0.12	1
SSBP1	0.0325604	0.851616	0.335	0.12	1
EIF5B	0.0301381	0.851466	0.571	0.32	1
VTI1B	0.00304738	0.842668	0.484	0.12	1
ITGAX	0.0191071	0.839036	0.54	0.24	1
AUP1	0.0131383	0.836521	0.329	0.08	1
TRAPPC5	0.0101638	0.832191	0.348	0.08	1
ATP6V0E1	0.00197296	0.83129	0.708	0.32	1
FTL	0.000316286	0.830898	0.994	1	1
STOM	0.0169062	0.830715	0.335	0.08	1
DCXR	0.0112981	0.830025	0.292	0.04	1
NUPR1	0.0192777	0.828528	0.484	0.2	1
MT-RNR1	0.0177205	0.82665	0.758	0.44	1
S100A8	0.000232934	0.813495	0.776	0.32	1
NDUFA3	0.00483482	0.805737	0.472	0.12	1
AC008763.3	0.0132379	0.802014	0.335	0.08	1
RAB5C	0.00305256	0.799241	0.491	0.16	1
HNRNPUL2	0.0192266	0.7914	0.317	0.08	1
NDUFB1	0.00270659	0.788152	0.602	0.24	1
RAB31	0.0281276	0.786212	0.478	0.24	1
RPS24	0.0021137	0.780601	0.882	0.64	1
GSTP1	0.0124513	0.777556	0.571	0.28	1
SMIM25	0.0385977	0.777117	0.379	0.16	1
BABAM1	0.0423236	0.774677	0.267	0.08	1
UBL5	0.0105196	0.771334	0.497	0.16	1
CDC42	0.0409561	0.769757	0.54	0.32	1
RTCB	0.0400232	0.76066	0.273	0.08	1
GUK1	0.0121688	0.754588	0.466	0.16	1
COLGALT1	0.0145009	0.751998	0.528	0.24	1
UBE2D3	0.0274694	0.751453	0.398	0.16	1
DYNLL1	0.048181	0.748706	0.472	0.24	1
TXNIP	0.00515726	0.745663	0.41	0.08	1
ATP5ME	0.0154033	0.738501	0.708	0.48	1
MFSD1	0.0125206	0.731218	0.615	0.28	1
TMEM59	0.0108695	0.729874	0.385	0.12	1
TMEM9B	0.0183651	0.712053	0.267	0.04	1
UQCRB	0.00973168	0.709835	0.72	0.4	1
HEXB	0.00456286	0.706073	0.776	0.4	1
ATP5F1B	0.0112536	0.704625	0.646	0.32	1
CD163	0.0123508	0.699909	0.708	0.48	1
TPD52L2	0.0452528	0.694426	0.429	0.24	1
PRDX6	0.0298284	0.684947	0.41	0.16	1
TPI1	0.023512	0.684866	0.571	0.32	1
ACSL1	0.0207764	0.684277	0.478	0.2	1
UQCRQ	0.0149618	0.680447	0.683	0.36	1
H2AFY	0.0275706	0.676505	0.714	0.4	1
SHISA5	0.00758966	0.675642	0.385	0.08	1
REEP5	0.0462979	0.672286	0.329	0.12	1
FAH	0.0418667	0.671646	0.28	0.08	1
GNAI3	0.0465401	0.670216	0.267	0.08	1
ITGAM	0.0262181	0.669874	0.298	0.08	1
UROD	0.0238892	0.669127	0.323	0.08	1
NDUFS2	0.00432135	0.662024	0.342	0.04	1
APOE	0.0412497	0.651666	0.913	0.92	1
CFD	0.048487	0.650254	0.466	0.24	1
ZNFX1	0.0450971	0.626606	0.267	0.08	1
CRIP1	0.0356159	0.626521	0.435	0.2	1
AL928654.3	0.0390273	0.623606	0.429	0.2	1
TMBIM4	0.0285441	0.610146	0.304	0.08	1
TIMP1	0.0298035	0.605064	0.534	0.28	1
HEXA	0.0304335	0.60123	0.584	0.32	1
CST3	0.0473026	0.600421	0.752	0.48	1
ITGB2	0.0229137	0.593685	0.776	0.48	1
POLR2L	0.0167493	0.579896	0.516	0.24	1
PGD	0.0287321	0.566475	0.497	0.2	1
WDR1	0.0344564	0.561318	0.404	0.16	1
SAT1	0.00850388	0.559482	0.963	0.96	1
APH1A	0.0385009	0.558057	0.298	0.08	1
ALCAM	0.0258126	0.556915	0.323	0.08	1
FUCA2	0.0495437	0.545778	0.273	0.08	1
RPS14	0.0411708	0.539481	0.807	0.68	1
COX5B	0.021877	0.539246	0.59	0.36	1
LILRB1	0.0253877	0.538625	0.304	0.08	1
NOP10	0.049545	0.537594	0.565	0.32	1
LAIR1	0.0189895	0.526206	0.708	0.4	1
CCDC142	0.0393033	0.524047	0.28	0.08	1
XRCC6	0.0497857	0.52404	0.435	0.2	1
C1orf162	0.028459	0.513588	0.398	0.16	1
DYNC1H1	0.0293417	0.511232	0.497	0.24	1
RPS19	0.0142156	0.49968	0.957	0.92	1
RPL17	0.00692958	0.469437	0.839	0.64	1
CD63	0.00711915	0.457575	0.988	0.92	1
PFDN5	0.0448776	0.456336	0.739	0.56	1
ATP5MD	0.0422493	0.449889	0.559	0.28	1
C3AR1	0.0147077	0.445263	0.41	0.12	1
PLXND1	0.0464637	0.441349	0.373	0.16	1
RPL38	0.0123712	0.43812	0.882	0.68	1
SLCO2B1	0.0399235	0.427917	0.46	0.24	1
ITM2B	0.00223925	0.427587	0.652	0.28	1
LGALS9	0.026723	0.364187	0.559	0.24	1
CD14	0.0363044	0.353196	0.683	0.44	1
EDF1	0.0424147	0.338985	0.64	0.36	1
TMSB4X	0.0416921	0.332901	0.975	0.72	1
RPL17-C18orf32	0.0264976	0.319695	0.839	0.68	1
PTPN6	0.0486259	0.310172	0.267	0.08	1
RPL36	0.0480831	0.308395	0.863	0.68	1
SYNGR2	0.00537886	0.301581	0.528	0.24	1
MDH2	0.045568	0.286787	0.292	0.08	1
GAA	0.0434488	0.267182	0.466	0.24	1

## Sheet: Table S10
Table S10 Upregulated genes of SPP1+ MΦ subset in TB group
genes	p_val	avg_log2FC	pct.1	pct.2	p_val_adj
YME1L1	0.000130207	2.06982	0.44	0.168	1
ARPC4	0.00682446	1.634	0.6	0.503	1
HLA-DRB1	8.31109e-06	1.6247	0.88	0.683	0.395841
Z74021.1	2.35319e-08	1.51751	0.32	0.025	0.00112078
LYZ	0.00891622	1.47476	0.68	0.652	1
MT-RNR2	0.0362799	1.46343	0.68	0.919	1
RPN2	0.00187401	1.44542	0.72	0.559	1
AC073548.1	0.0305493	1.41582	0.28	0.13	1
PPP2R1A	0.00584121	1.33042	0.44	0.23	1
AP001453.3	0.00265271	1.29976	0.6	0.391	1
FKBP2	0.003078	1.29852	0.6	0.398	1
HLA-DPB1	1.41063e-05	1.27592	0.92	0.851	0.671857
FBP1	0.0403948	1.2172	0.48	0.329	1
GALNT1	0.0025758	1.15337	0.36	0.137	1
RAB1B	0.00930976	1.15104	0.36	0.174	1
TLN1	0.0486259	1.13961	0.36	0.224	1
JUN	0.0137246	1.11042	0.56	0.398	1
PABPC4	0.0040194	1.09226	0.4	0.174	1
RBM3	0.00544053	1.0898	0.52	0.304	1
RPL10A	8.51834e-05	1.07627	0.84	0.59	1
AC068580.4	0.00189038	1.07262	0.6	0.373	1
CPVL	0.0118542	1.06662	0.52	0.354	1
PLD3	0.00366092	1.06481	0.64	0.398	1
HLA-DRA	2.5462e-05	1.03824	0.96	0.957	1
ACTR2	0.0237061	1.02902	0.52	0.391	1
HSP90AA2P	0.000709246	0.998185	0.28	0.068	1
PTP4A2	0.00584163	0.968922	0.56	0.391	1
RPL13	0.000126473	0.961657	1	0.814	1
CCL3	0.0294647	0.938884	0.6	0.391	1
PSAP	0.000621841	0.938056	1	0.994	1
SCO2	0.0194087	0.916259	0.6	0.447	1
TSPO	0.0132129	0.880622	0.8	0.646	1
ATP6V0D1	0.0189951	0.829319	0.76	0.714	1
TXNDC9	0.00324972	0.812771	0.28	0.087	1
TPM3	0.00581606	0.805669	0.88	0.789	1
HP1BP3	0.041708	0.703338	0.28	0.137	1
RPLP2	0.0292808	0.696181	0.96	0.876	1
LSP1	0.00465853	0.691115	0.36	0.137	1
SENP3-EIF4A1	0.00934008	0.67565	0.92	0.845	1
RPS10	0.0425201	0.667318	0.88	0.789	1
ACP5	0.0490414	0.649189	0.76	0.857	1
EIF4A1	0.0187984	0.624197	0.92	0.882	1
ACTB	0.000849538	0.557704	1	0.876	1
PTMA	0.00344356	0.499286	0.96	0.938	1
COPE	0.046205	0.462998	0.32	0.161	1
RPS8	0.0236776	0.459526	0.76	0.745	1
RPS28	0.0299748	0.439611	0.96	0.932	1
ATP6V1E1	0.0232824	0.418802	0.24	0.528	1
FTH1	0.0483267	0.314096	0.96	1	1
PTGES3	0.0338713	0.26378	0.16	0.429	1

## Sheet: Table S11
Table S11 Upregulated genes of FTH1P10+ MΦ subset in HIV-1-Mtb group
genes	p_val	avg_log2FC	pct.1	pct.2	p_val_adj
SCGB1A1	3.35362e-10	3.39633	0.575	0.02	1.59726e-05
NEAT1	8.63688e-09	2.40376	0.628	0.122	0.000411358
KRT13	1.63346e-07	2.29184	0.416	0	0.00777984
ISG15	6.11554e-10	2.24594	0.735	0.184	2.91271e-05
MALAT1	3.79205e-09	2.17163	0.841	0.51	0.000180608
SPRR3	4.85301e-08	2.02829	0.442	0	0.00231139
SCGB3A1	7.93702e-05	1.94996	0.416	0.102	1
HSPA5	9.3798e-07	1.81724	0.646	0.286	0.0446741
SLPI	0.000119641	1.76639	0.292	0.02	1
MAL	2.37365e-06	1.70941	0.354	0	0.113052
MT-ATP6	1.34861e-07	1.62781	0.841	0.592	0.00642317
TCIRG1	1.05221e-05	1.57812	0.381	0.041	0.501147
TSC22D3	1.14565e-05	1.56853	0.381	0.041	0.545651
S100A8	1.64457e-06	1.55251	0.779	0.449	0.0783277
MT2A	0.00017519	1.53226	0.558	0.224	1
CTSL	0.000856607	1.48864	0.708	0.388	1
LAIR1	7.27449e-07	1.47107	0.54	0.102	0.034647
ACSL1	3.257e-05	1.4368	0.451	0.122	1
MT-CYB	1.70867e-07	1.42831	0.805	0.388	0.00813807
SPRR2A	2.82352e-05	1.39432	0.292	0	1
TNFSF13	3.75032e-05	1.38451	0.531	0.184	1
CAPS	5.30488e-05	1.35523	0.319	0.02	1
TNFSF12-TNFSF13	4.0231e-05	1.35518	0.531	0.184	1
S100P	3.78755e-05	1.30444	0.425	0.082	1
SLC11A1	3.52281e-06	1.29665	0.69	0.286	0.167784
FAM20C	0.00554168	1.24958	0.265	0.082	1
S100A9	9.07602e-07	1.24041	0.885	0.571	0.0432273
MT-ND3	4.6339e-06	1.22658	0.69	0.388	0.220704
IFITM3	1.35124e-06	1.22495	0.77	0.367	0.0643567
SDF2L1	0.00010018	1.21541	0.301	0.02	1
LCN2	7.7174e-05	1.21171	0.265	0	1
UPP1	0.000900818	1.21038	0.381	0.122	1
RETN	0.00133279	1.20281	0.46	0.184	1
ITGAX	0.00162924	1.18323	0.283	0.061	1
CCL18	0.00743035	1.15914	0.54	0.306	1
IFITM2	0.000149199	1.14438	0.531	0.204	1
CCT8	0.000326316	1.13649	0.389	0.102	1
TMED9	0.00023505	1.13175	0.575	0.245	1
TMEM30A	0.000359494	1.1127	0.354	0.082	1
ERP29	0.00029959	1.10612	0.575	0.286	1
SYNGR2	0.00103785	1.10267	0.496	0.265	1
FGR	0.000739856	1.09679	0.398	0.143	1
MPHOSPH8	0.00956637	1.0947	0.257	0.082	1
MT-RNR1	5.96158e-05	1.08614	0.735	0.408	1
LILRB3	0.000300025	1.08436	0.31	0.041	1
RPS4Y1	0.000102689	1.06248	0.46	0.122	1
FLNA	0.000857536	1.03873	0.469	0.184	1
EFHD2	0.00011317	1.03129	0.673	0.347	1
IFIT3	8.81119e-05	1.02955	0.664	0.286	1
HLA-DQA2	0.000676286	1.01289	0.46	0.163	1
VSIG4	0.000170873	1.00884	0.655	0.327	1
ADA2	0.00267904	0.99834	0.301	0.082	1
HEXB	0.000156077	0.995825	0.708	0.408	1
DNASE2	0.00118562	0.980904	0.487	0.204	1
GPX4	8.1601e-06	0.980682	0.761	0.367	0.388649
CD14	0.00861948	0.973081	0.442	0.245	1
LMNA	0.00659538	0.956324	0.442	0.224	1
FPR1	0.0193855	0.951402	0.31	0.143	1
PRRC2C	6.06459e-05	0.946164	0.469	0.122	1
HNRNPM	0.0256474	0.945764	0.283	0.122	1
HLA-E	1.26882e-05	0.922943	0.885	0.633	0.604316
TRAPPC5	0.00428318	0.921911	0.292	0.082	1
CD163	0.00214118	0.91881	0.531	0.286	1
HLA-A	1.21149e-05	0.90762	0.947	0.735	0.577007
RNF213	0.00423688	0.897702	0.301	0.082	1
ERAP2	0.00117771	0.89572	0.265	0.041	1
LAMP1	4.25614e-05	0.889365	0.646	0.265	1
NDUFS2	0.00193542	0.887227	0.283	0.061	1
CTSD	1.82103e-08	0.884834	0.991	0.939	0.000867323
TCF25	0.00759512	0.882967	0.336	0.143	1
AC007192.1	1.89129e-05	0.870678	0.973	0.918	0.900785
IFI30	2.12034e-05	0.870647	0.973	0.918	1
ATP5ME	0.000177521	0.862339	0.77	0.449	1
PRELID1	0.00176874	0.859503	0.425	0.163	1
MT-ND2	4.66904e-06	0.851076	0.796	0.347	0.222377
SQOR	0.0117881	0.850587	0.398	0.224	1
MRC1	0.00113768	0.847606	0.478	0.184	1
CD81	2.60514e-05	0.84307	0.894	0.551	1
MT-CO3	0.000104173	0.83731	0.796	0.449	1
TUBB4B	0.00691932	0.827467	0.363	0.163	1
COLGALT1	0.0044349	0.826545	0.319	0.102	1
MT-CO2	0.000178911	0.823861	0.788	0.531	1
HSPA9	0.00587099	0.818592	0.327	0.122	1
RPS6KA1	0.00468627	0.812864	0.31	0.102	1
EIF3G	0.00501327	0.809931	0.274	0.082	1
LRRFIP1	0.000115532	0.809249	0.575	0.245	1
CDKN1A	0.00537952	0.809233	0.319	0.102	1
AHNAK	0.000545433	0.806186	0.425	0.143	1
TYMP	0.000275215	0.802157	0.681	0.347	1
MS4A4A	0.0263588	0.800991	0.416	0.245	1
MCRIP1	0.0129707	0.79739	0.283	0.102	1
PSMC1	0.0338242	0.796009	0.265	0.122	1
STAT5A	0.0211642	0.794933	0.257	0.102	1
AUP1	0.0124021	0.792033	0.274	0.102	1
IFI27L2	0.00752567	0.785437	0.496	0.265	1
PLEKHB2	0.00576872	0.77801	0.389	0.163	1
NDUFC2	0.00656397	0.775275	0.301	0.102	1
MT-ND4	0.000645051	0.771087	0.761	0.51	1
ROMO1	0.00254494	0.764954	0.628	0.388	1
SLCO2B1	0.0021543	0.754875	0.389	0.122	1
MRPS5	0.014238	0.753563	0.257	0.082	1
AC040162.1	0.00474039	0.749367	0.522	0.265	1
OS9	0.00953143	0.74807	0.292	0.102	1
SIGLEC1	0.01148	0.747707	0.327	0.143	1
HSPA1A	5.38491e-05	0.743167	0.487	0.122	1
ATP6AP1	2.19076e-05	0.741769	0.717	0.306	1
HSPD1	0.0217247	0.741458	0.292	0.122	1
CTSB	1.68217e-05	0.740232	0.982	0.816	0.801185
GPCPD1	0.0165443	0.737931	0.301	0.122	1
PSMB1	0.00824427	0.731075	0.513	0.286	1
GSN	0.00207497	0.728485	0.522	0.245	1
H3F3B	0.000114402	0.727275	0.796	0.51	1
AC109460.3	0.039733	0.726645	0.257	0.122	1
RAC1	0.000174407	0.725551	0.832	0.551	1
EIF5B	0.000150449	0.724684	0.434	0.102	1
ITGB2	0.00455483	0.724111	0.664	0.408	1
APLP2	0.00217508	0.72405	0.655	0.388	1
EML4	0.027324	0.716398	0.274	0.122	1
LGMN	0.00707028	0.715552	0.398	0.163	1
COMT	0.0360755	0.714092	0.345	0.184	1
COPS9	0.0252789	0.711088	0.372	0.204	1
CANX	0.0224965	0.709147	0.398	0.204	1
ARF1	0.0108141	0.705382	0.469	0.265	1
NDFIP1	0.00831449	0.701154	0.274	0.082	1
TGOLN2	0.0026754	0.698387	0.425	0.184	1
AC093525.2	0.00240447	0.697508	0.717	0.51	1
ATP6V0C	0.00240447	0.697508	0.717	0.51	1
TMED10	0.00306738	0.691052	0.372	0.143	1
LMAN2	0.00128666	0.687846	0.434	0.143	1
TIMP2	0.00183445	0.68593	0.628	0.327	1
NUDC	0.00229638	0.685212	0.257	0.041	1
TMBIM1	0.035858	0.681437	0.363	0.204	1
SEC62	0.0023657	0.680032	0.398	0.143	1
PSMA4	0.009793	0.672915	0.425	0.204	1
PPIG	0.0193401	0.658773	0.292	0.122	1
JTB	0.0261801	0.655402	0.469	0.306	1
SON	0.00188919	0.65252	0.336	0.082	1
C1QC	0.00519629	0.648725	0.637	0.367	1
EIF2S2	0.00615536	0.645693	0.469	0.204	1
S100A13	0.00579332	0.642653	0.327	0.102	1
GNB2	0.000712572	0.642225	0.558	0.265	1
SDCBP	0.0222958	0.639192	0.584	0.408	1
C1QA	0.00176587	0.634896	0.929	0.714	1
SAMHD1	0.000184582	0.630431	0.85	0.49	1
H2AFY	0.00202408	0.628394	0.637	0.367	1
SAT1	0.000847338	0.624239	0.903	0.673	1
NDUFS5	0.0058617	0.621528	0.673	0.449	1
RPN1	0.0279164	0.621282	0.327	0.163	1
RPN2	0.0246021	0.621114	0.354	0.184	1
GSTP1	0.00125556	0.618537	0.699	0.388	1
PSMB10	0.0121701	0.618157	0.522	0.286	1
TFRC	0.0160628	0.617552	0.549	0.327	1
EDF1	0.013022	0.614359	0.531	0.327	1
PLAUR	0.0468495	0.608197	0.345	0.184	1
PFDN2	0.0108205	0.606214	0.345	0.143	1
ALDH3B1	0.0330987	0.603619	0.257	0.102	1
MARCO	0.00189302	0.590216	0.814	0.571	1
GRINA	0.0310572	0.58987	0.469	0.327	1
AC008763.3	0.0180032	0.580557	0.283	0.102	1
PLIN3	0.0141569	0.576228	0.327	0.143	1
GPNMB	0.0119185	0.575227	0.77	0.531	1
MYDGF	0.00191944	0.566544	0.487	0.204	1
FCGRT	0.00299572	0.560041	0.664	0.327	1
DDX17	0.00376323	0.55738	0.283	0.061	1
FKBP2	0.00650991	0.554959	0.336	0.122	1
CLTA	0.00969701	0.546486	0.522	0.306	1
PRDX5	0.0246275	0.540681	0.487	0.306	1
NDUFA1	0.016741	0.53874	0.805	0.653	1
GAA	0.0402997	0.532442	0.327	0.163	1
MT-CO1	0.00218868	0.52872	0.708	0.449	1
AL928654.3	0.00359773	0.526321	0.779	0.531	1
AP001453.3	0.008824	0.523484	0.327	0.122	1
SEPTIN9	0.0399709	0.51609	0.257	0.102	1
ATP5F1E	0.00415205	0.513469	0.965	0.878	1
CREG1	0.0098324	0.512168	0.469	0.204	1
HLA-B	0.00126666	0.507956	0.991	0.918	1
HSP90B1	0.0258706	0.506707	0.673	0.429	1
LAMP2	0.0171226	0.503482	0.363	0.184	1
HYPK	0.0288459	0.501404	0.319	0.163	1
CRIP1	0.00381628	0.498275	0.779	0.531	1
RPL18	0.0038397	0.494625	0.876	0.612	1
UROD	0.0163549	0.488228	0.292	0.102	1
PLEKHO2	0.0149389	0.485653	0.345	0.143	1
UBC	0.00602126	0.484391	0.779	0.551	1
CYBA	0.00975444	0.483055	0.841	0.531	1
RTN3	0.0154378	0.482834	0.372	0.163	1
RRBP1	0.0186357	0.481156	0.257	0.082	1
AC068580.4	0.0180432	0.476012	0.336	0.143	1
HSPH1	0.0112957	0.473691	0.301	0.102	1
EIF4G2	0.0300602	0.469476	0.327	0.143	1
ACP5	0.000419989	0.466032	0.876	0.551	1
LRP1	0.0191213	0.463829	0.354	0.143	1
LIPA	0.00117718	0.456744	0.735	0.408	1
PSAP	0.000310145	0.45546	0.973	0.857	1
HLA-C	0.0296984	0.454047	0.956	0.796	1
PEBP1	0.00296604	0.451552	0.77	0.531	1
XAF1	0.00061766	0.449528	0.416	0.122	1
ATP1B3	0.00769742	0.448688	0.434	0.204	1
IFI27	0.0209012	0.447512	0.894	0.592	1
FCGR3A	0.0101409	0.446855	0.743	0.551	1
PRDX1	0.00281328	0.439465	0.867	0.612	1
NPC2	0.0338692	0.428918	0.894	0.694	1
CRTAP	0.0431983	0.428019	0.398	0.245	1
MRPL20	0.0176637	0.425229	0.301	0.122	1
TYROBP	0.00566351	0.420649	0.938	0.857	1
PECAM1	0.048822	0.420571	0.363	0.204	1
SQSTM1	0.0156507	0.420226	0.664	0.51	1
PRPF38B	0.000343117	0.417924	0.301	0.041	1
RRAGD	0.0202912	0.415469	0.283	0.102	1
RAB5C	0.0160369	0.414568	0.398	0.184	1
TMEM176B	0.0404693	0.413803	0.257	0.102	1
NOP10	0.00509116	0.413223	0.699	0.367	1
ATF4	0.0131133	0.412518	0.407	0.184	1
EIF3D	0.0133963	0.412113	0.31	0.122	1
BRI3	0.00701895	0.410891	0.867	0.653	1
SCP2	0.031045	0.410595	0.257	0.102	1
HSP90AA1	1.60175e-05	0.401651	0.832	0.612	0.762884
CEBPB	0.0152389	0.399533	0.451	0.224	1
METAP2	0.00522327	0.393819	0.319	0.102	1
DYNC1H1	0.0016101	0.379877	0.301	0.061	1
MT-ND5	0.0324578	0.374497	0.416	0.224	1
SRSF3	0.0430083	0.37197	0.336	0.163	1
CTSA	0.0401514	0.367072	0.496	0.306	1
RPS19	0.00865431	0.365955	0.973	0.959	1
CDC37	0.00612858	0.360646	0.336	0.102	1
CYP27A1	0.0203941	0.355165	0.681	0.449	1
FOS	0.00848992	0.352455	0.407	0.184	1
S100A6	0.0476494	0.335642	0.947	0.857	1
C1QB	0.0204953	0.334622	0.912	0.653	1
MT-ND1	0.0135478	0.334126	0.646	0.367	1
STAT3	0.0282874	0.332438	0.265	0.102	1
HSP90AB1	0.00340385	0.322505	0.752	0.49	1
RPL23	0.0416027	0.320087	0.92	0.857	1
CD63	0.0407154	0.311926	0.965	0.776	1
GRN	0.0332301	0.298746	0.867	0.592	1
ATP6V0B	0.00472371	0.280987	0.655	0.347	1
ANKRD12	0.0106465	0.269247	0.345	0.122	1
NDUFS6	0.0200848	0.267723	0.46	0.265	1
SP110	0.044871	0.266869	0.265	0.102	1
C3AR1	0.0303537	0.262899	0.301	0.122	1
PSME2	0.009529	0.256085	0.823	0.612	1
LAMTOR1	0.049953	0.252487	0.381	0.224	1

## Sheet: Table S12
Table S12 Upregulated genes of FTH1P10+ MΦ subset in TB group
genes	p_val	avg_log2FC	pct.1	pct.2	p_val_adj
AC020656.1	1.11391e-06	1.7497	0.388	0.08	0.0530534
TGM2	0.00141163	1.61734	0.347	0.142	1
LYZ	3.21455e-08	1.60183	0.939	0.832	0.00153102
HLA-DRB1	5.82765e-08	1.59633	0.857	0.752	0.00277559
FTH1P10	1.19726e-06	1.53475	0.776	0.566	0.057023
TMSB4XP4	5.63196e-08	1.45346	0.776	0.354	0.00268239
FDX1	0.0117592	1.4449	0.347	0.177	1
AC138811.2	2.65636e-06	1.44032	0.633	0.31	0.126517
MNDA	0.0344849	1.36722	0.286	0.168	1
RPL39	8.85953e-05	1.3183	0.592	0.354	1
AP001324.1	0.000436019	1.30427	0.265	0.071	1
EEF1B2P6	1.30436e-05	1.27192	0.367	0.097	0.621243
FTLP3	3.31162e-06	1.26326	0.51	0.168	0.157726
CD52	0.00519107	1.23182	0.592	0.46	1
HLA-DPA1	2.7209e-06	1.21281	0.898	0.752	0.129591
RPL18AP3	7.30249e-07	1.20363	0.306	0.035	0.0347803
FTH1P8	3.98289e-07	1.18374	0.327	0.035	0.0189697
AC005912.1	5.82966e-05	1.15761	0.327	0.08	1
PABPC1	2.61208e-06	1.15083	0.878	0.699	0.124408
GAPDH	0.00368505	1.13784	0.673	0.558	1
PABPC4	0.00835867	1.13396	0.408	0.221	1
LITAF	0.0143774	1.13349	0.714	0.593	1
SERPINA1	0.00526483	1.12027	0.612	0.487	1
POLR2J	0.00551749	1.11775	0.286	0.115	1
AC005943.1	8.07978e-05	1.11245	0.551	0.292	1
NCF2	0.0428034	1.10377	0.551	0.487	1
RPS27AP16	1.02226e-06	1.09717	0.49	0.142	0.0486884
TMSB4X	7.33246e-09	1.09486	0.98	1	0.00034923
GLRX	0.00169632	1.08549	0.571	0.372	1
AL022311.1	0.0182674	1.01679	0.388	0.221	1
AL138963.4	6.79275e-05	1.00493	0.306	0.071	1
HLA-DQA1	0.00599892	1.00272	0.714	0.735	1
RPS25	0.00118005	0.996224	0.714	0.628	1
RHEB	0.00405743	0.97353	0.265	0.097	1
AC135178.3	0.000487286	0.971815	0.367	0.133	1
YBX1	0.000330685	0.961899	0.878	0.805	1
GTF3C6	7.21128e-06	0.930118	0.449	0.124	0.343459
AC245033.4	0.000481674	0.926945	0.653	0.434	1
RPL15	6.40442e-06	0.911685	0.918	0.805	0.30503
SH3BGRL	0.0325006	0.888471	0.429	0.283	1
AC010422.8	0.0439296	0.871334	0.388	0.257	1
HLA-J	0.0425282	0.867226	0.388	0.257	1
RPL4	0.00581405	0.859573	0.816	0.743	1
AC073861.1	4.6992e-05	0.847495	0.265	0.044	1
STXBP2	0.0169339	0.8472	0.286	0.124	1
FBP1	0.032391	0.837123	0.673	0.566	1
MIF	0.0145558	0.836513	0.388	0.23	1
AP001267.5	0.000627789	0.830936	0.469	0.204	1
HMOX1	0.0436178	0.829021	0.204	0.407	1
AP000350.4	0.015318	0.828844	0.388	0.23	1
RPS6	0.000311806	0.826045	0.898	0.85	1
RPL18A	5.45961e-05	0.807071	0.918	0.726	1
VAMP3	0.0036379	0.798554	0.265	0.088	1
DEK	0.0480938	0.793564	0.347	0.212	1
TRAPPC1	0.0016819	0.790081	0.265	0.08	1
MT-RNR2	0.0017934	0.787015	0.551	0.885	1
RPL7	0.00271551	0.766617	0.816	0.735	1
RPL26	0.0257846	0.761303	0.837	0.832	1
AP002990.1	0.0103744	0.756261	0.816	0.735	1
BEST1	0.0158011	0.748104	0.551	0.372	1
TPT1	0.00125063	0.738508	0.939	0.982	1
EEF1B2	0.0186389	0.731568	0.592	0.504	1
EEF1G	0.0137214	0.728646	0.816	0.743	1
FTH1P2	0.000184513	0.726926	0.265	0.053	1
RPS23	0.00030662	0.721615	0.898	0.867	1
FTH1	0.000233987	0.703546	1	1	1
RPL13P12	0.0229749	0.664223	0.388	0.212	1
ARPC2	0.021417	0.66312	0.714	0.673	1
RPLP0	0.0113568	0.659429	0.755	0.637	1
RPL21	0.00721738	0.653992	0.837	0.885	1
RPL6	0.00594654	0.653353	0.796	0.664	1
RPL30	0.00407327	0.651017	0.898	0.92	1
RPS23P8	0.000906848	0.64092	0.327	0.106	1
HNRNPC	0.0369327	0.622263	0.449	0.301	1
CFL1	0.00258013	0.600824	0.898	0.823	1
VIM	0.00025839	0.588694	0.98	0.947	1
PPIA	0.0166817	0.578512	0.878	0.894	1
RPS29	5.33586e-05	0.562295	0.959	0.947	1
RPS20	0.0281314	0.561395	0.959	0.92	1
BTF3	0.0236704	0.510474	0.51	0.345	1
EEF1A1	0.000686879	0.499766	1	1	1
CPM	0.0107371	0.474335	0.184	0.46	1
Z74021.1	0.00359415	0.458586	0.286	0.097	1
RPS3A	0.0148474	0.454207	0.878	0.841	1
UBB	0.0407303	0.44678	0.959	0.894	1
RPS18	0.0446772	0.427287	0.837	0.885	1
AC245033.1	0.0269221	0.414931	0.837	0.77	1
RPS12	0.00684695	0.385212	1	0.903	1
TMSB10	0.00539937	0.301095	0.959	0.991	1

[truncated: 2 more sheets: Table S13, Table S14]
